# Supplementary material for: Physical exercise is a risk factor for amyotrophic lateral sclerosis: Convergent evidence from Mendelian randomisation, transcriptomics and risk genotypes
Source: eBioMedicine. 2021 May 26;68:103397. doi: 10.1016/j.ebiom.2021.103397 (PMC8170114; doi:10.1016/j.ebiom.2021.103397)
Supplement: Supplementary file 2 [file mmc2.xlsx]

## Sheet: Contents
Table Number	Contents
1	Mendelian randomisation: Convervative and liberal analysis of the SSOE-ALS relationship.
2	Mendelian randomisation: Convervative and liberal analysis of the fraction of acceleraltions >425 milligravities and ALS relationship.
3	Mendelian randomisation: Convervative and liberal analysis of the average accelerations-ALS relationship.
4	Mendelian randomisation: Conservative and liberal analysis of the strenuous sports within the last 4 weeks -ALS relationship.
5	Mendelian randomisation: Conservative and liberal analysis of the heavy DIY in the last 4 weeks - ALS relationship.
6	LDSC: LD score regression for ALS and SSOE
7	Mendelian randomisation: Convervative and liberal analysis of the sedentary behaviour-ALS relationship.
8	Mendelian randomisation: Convervative analysis of the SSOE and body fat percentage relationship (i.e. positive control analysis).
9	Mendelian randomisation: Conservative and liberal analysis of the body fat percentage- ALS relationship.
10	Mendelian randomisation: Conservative and liberal analysis of the educational attainment- ALS relationship.
11	Burden testing: Tables describing significant relationships between pathways differentially expressed during acute exercise and ALS.
12	Transcriptomics analysis: Known causative ALS genes which are differentially expressed during exercise.

## Sheet: 1. SSOE & ALS
Supplementary Table 1: Supplementary content relating to the MR analysis of the SSOE - ALS relationship.
Key: SNP = single nucleotide polymorphism, PVE = proportion of variance explained, SE = standard error, EA=effect allele, EAF = effect allele frequency , ALS = amyotrophic lateral sclerosis , SSOE = strenuous sport or other exercise, , EdA = educational attainment, BF% = body fat percentage, Chrom = chromosome, IVW = Inverse variance weighted, DF = degrees of freedom, fe = fixed effects, mre = mu…
Conservative instrument, SNP-SSOE p<5E-08
SNPs identified after clumping and inclusion of proxy variants
Index	Chrom	SNP	Proxy SNP	EA	SSOE beta	ALS beta	SSOE EAF	ALS EAF	ALS SE	ALS p value	SSOE SE	SSOE p value	Removed during harmonisation	PVE	F statistic
1	6	rs10946808	N/A	A	-0.00770783	-0.00545819	0.727074	0.710497	0.00378239	0.149006	0.00126135	9.9e-10	No	0.000106529	37.3414
2	1	rs1200154	N/A	G	-0.00628507	-0.00509868	0.407133	0.415983	0.00349649	0.144778	0.00114355	3.9e-08	No	8.61776e-05	30.207
3	5	rs159544	N/A	A	-0.00697447	0.0017824	0.605205	0.604774	0.00351833	0.612431	0.00115035	1.3e-09	No	0.000104867	36.7587
4	17	rs166840	N/A	G	0.00764832	0.00387495	0.588023	0.595016	0.00356536	0.27711	0.00115131	3.1e-11	No	0.000125897	44.1311
5	2	rs288070	N/A	G	-0.0105989	0.00129107	0.901751	0.89407	0.00562213	0.818371	0.00188621	1.9e-08	No	9.00791e-05	31.5747
6	1	rs2994326	N/A	T	-0.00796105	0.00476337	0.186592	0.178459	0.00465141	0.305802	0.00145523	4.5e-08	No	8.53812e-05	29.9278
7	13	rs4411372	N/A	T	-0.00702379	-0.00604213	0.719773	0.717048	0.00381297	0.113051	0.00125228	2e-08	No	8.97476e-05	31.4585
8	5	rs4865667	N/A	C	0.00661328	0.00822725	0.612527	0.605096	0.00350852	0.0190304	0.00115524	1e-08	No	9.34912e-05	32.7708
9	3	rs62253088	N/A	T	0.010885	0.000250896	0.326976	0.332983	0.00365366	0.945252	0.00119786	1e-19	No	0.00023554	82.5738
10	3	rs7627864	N/A	C	0.00655321	-0.0017824	0.568579	0.57828	0.00347053	0.607546	0.0011344	7.6e-09	Yes	9.52042e-05	33.3713
11	6	rs896302	N/A	C	0.00701349	-0.00125983	0.286792	0.290406	0.00380393	0.7405	0.00124452	1.7e-08	No	9.06039e-05	31.7587
Cochran's Q test
Method	Q	DF	p value
MR Egger	8.92004	8	0.349086
IVW	11.6189	9	0.235656
MR-Egger intercept test
Egger intercept	SE	p value
0.0108578	0.00697894	0.158368
I^2 statistic
I^2	0.97
F statistic for the whole instrument
F statistic	38.9
MR-PRESSO global test
Global test	p value	Outlier index	Outlier test	Distortion test p value
14.08	0.26	N/A	N/A	N/A
Causal estimates
Method	SNPs (n)	Beta	SE	p value
IVW(fe)	10	0.279588	0.155006	0.0712755
IVW(mre)	10	0.279588	0.176121	0.112405
MR Egger	10	-1.08786	0.894053	0.258365
Weighted median	10	0.166072	0.215518	0.44096
Leave one out analysis with fixed effects IVW
SNP removed	Beta	SE	p value
rs10946808	0.232089	0.163371	0.155425
rs1200154	0.23484	0.161398	0.14566
rs159544	0.335383	0.162887	0.0394947
rs166840	0.251363	0.164359	0.126177
rs288070	0.317065	0.162081	0.0504404
rs2994326	0.346058	0.160767	0.0313551
rs4411372	0.228046	0.16174	0.158554
rs4865667	0.189571	0.162079	0.242152
rs62253088	0.349125	0.174756	0.0457401
rs896302	0.320432	0.161753	0.0475918
Liberal instrument, SNP-SSOE p<1E-06
SNPs identified after clumping and inclusion of proxy variants
Index	Chrom	SNP	Proxy SNP	EA	SSOE beta	ALS beta	SSOE EAF	ALS EAF	ALS SE	ALS p value	SSOE SE	SSOE p value	Removed during harmonisation	PVE	F statistic
1	6	rs10946808	N/A	A	-0.00770783	-0.00545819	0.727074	0.710497	0.00378239	0.149006	0.00126135	9.9e-10	No	0.000106529	37.3414
2	9	rs11143585	N/A	C	0.00675077	0.00283724	0.751316	0.761558	0.00404483	0.483023	0.00130975	2.5e-07	No	7.57912e-05	26.5661
3	1	rs11210230	N/A	T	-0.00913447	-0.00442706	0.880667	0.886171	0.00540761	0.412974	0.00172972	1.3e-07	No	7.95614e-05	27.8877
4	10	rs113428529	N/A	A	0.00856095	0.000672678	0.863033	0.875504	0.00560345	0.904446	0.00165841	2.4e-07	No	7.60237e-05	26.6476
5	14	rs11625806	N/A	G	-0.00568205	-0.00297337	0.592194	0.590888	0.00350512	0.396275	0.00114382	6.8e-07	No	7.04022e-05	24.677
6	14	rs11628052	N/A	A	-0.00564078	-0.00252145	0.537476	0.537651	0.00346097	0.466283	0.00112917	5.9e-07	No	7.11952e-05	24.955
7	2	rs11687833	N/A	C	0.00575006	-0.00285154	0.596581	0.592074	0.00350113	0.415379	0.00115425	6.3e-07	No	7.08005e-05	24.8166
8	20	rs118165004	N/A	C	0.00727309	0.00671385	0.824107	0.832454	0.00465353	0.149093	0.00147813	8.6e-07	No	6.90724e-05	24.2109
9	1	rs1200154	N/A	G	-0.00628507	-0.00509868	0.407133	0.415983	0.00349649	0.144778	0.00114355	3.9e-08	No	8.61776e-05	30.207
10	12	rs12821008	rs12298884	G	-0.00598899	-0.00355915	0.594576	0.604589	0.00353174	0.313569	0.00114614	1.7e-07	No	7.78969e-05	27.3042
11	5	rs13180692	N/A	G	-0.00594078	-0.00253207	0.558983	0.560322	0.00347241	0.465882	0.00113517	1.7e-07	No	7.81363e-05	27.3881
12	4	rs144949097	N/A	G	-0.0198769	-0.0165116	0.978159	0.970804	0.0108625	0.128497	0.00384121	2.3e-07	No	7.63924e-05	26.7768
13	5	rs159544	N/A	A	-0.00697447	0.0017824	0.605205	0.604774	0.00351833	0.612431	0.00115035	1.3e-09	No	0.000104867	36.7587
14	17	rs166840	N/A	G	0.00764832	0.00387495	0.588023	0.595016	0.00356536	0.27711	0.00115131	3.1e-11	No	0.000125897	44.1311
15	18	rs1788826	N/A	G	-0.00584329	-0.00273736	0.346506	0.356712	0.00356385	0.442433	0.00118182	7.6e-07	No	6.97435e-05	24.4461
16	10	rs2148201	N/A	G	-0.0057716	0.00158291	0.508461	0.514497	0.00348838	0.649997	0.00113981	4.1e-07	No	7.31506e-05	25.6404
17	17	rs216211	N/A	A	0.00655794	0.00681371	0.247826	0.262209	0.0039559	0.0849944	0.00130105	4.6e-07	No	7.24832e-05	25.4065
18	12	rs2238046	N/A	A	-0.00570521	0.00446452	0.611591	0.629073	0.00356718	0.210733	0.00115247	7.4e-07	No	6.99158e-05	24.5065
19	7	rs246743	N/A	T	0.00794536	0.00267293	0.146864	0.152917	0.00479576	0.577287	0.00158674	5.5e-07	No	7.1533e-05	25.0734
20	8	rs2725370	N/A	T	-0.0065059	-0.00374331	0.303858	0.300776	0.00372979	0.315559	0.00122525	1.1e-07	No	8.04363e-05	28.1944
21	4	rs2749778	N/A	T	0.00612176	-0.000754389	0.404007	0.40138	0.00352175	0.830384	0.00115015	1e-07	No	8.08222e-05	28.3297
22	16	rs28551054	N/A	A	-0.00654151	-0.00788421	0.763459	0.751489	0.00400324	0.0489007	0.00133153	9e-07	No	6.88567e-05	24.1352
23	2	rs2871340	N/A	G	-0.00599341	0.00562137	0.502517	0.507273	0.00345455	0.103687	0.00112903	1.1e-07	No	8.03941e-05	28.1796
24	2	rs288070	N/A	G	-0.0105989	0.00129107	0.901751	0.89407	0.00562213	0.818371	0.00188621	1.9e-08	No	9.00791e-05	31.5747
25	1	rs2994326	N/A	T	-0.00796105	0.00476337	0.186592	0.178459	0.00465141	0.305802	0.00145523	4.5e-08	No	8.53812e-05	29.9278
26	3	rs336620	N/A	C	0.00637347	0.00146068	0.301663	0.312959	0.00371038	0.693821	0.00122555	2e-07	No	7.71575e-05	27.045
27	4	rs35518360	N/A	A	0.0110923	-0.00422484	0.916177	0.923267	0.00657351	0.520414	0.00208671	1.1e-07	No	8.06132e-05	28.2564
28	5	rs35786746	N/A	C	0.00720289	0.00586543	0.812805	0.826748	0.00457061	0.19939	0.00144395	6.1e-07	No	7.09905e-05	24.8832
29	2	rs4084828	N/A	C	-0.00579925	0.00620657	0.463065	0.467378	0.00352854	0.0785836	0.0011495	4.5e-07	No	7.26133e-05	25.4521
30	13	rs4411372	N/A	T	-0.00702379	-0.00604213	0.719773	0.717048	0.00381297	0.113051	0.00125228	2e-08	No	8.97476e-05	31.4585
31	20	rs4811141	N/A	G	-0.00841437	-0.00421371	0.126505	0.128576	0.0051626	0.414386	0.0016913	6.5e-07	No	7.06144e-05	24.7514
32	5	rs4865667	N/A	C	0.00661328	0.00822725	0.612527	0.605096	0.00350852	0.0190304	0.00115524	1e-08	No	9.34912e-05	32.7708
33	11	rs547118	N/A	C	0.00563997	-0.0079935	0.436356	0.432036	0.00346214	0.0209528	0.00113314	6.4e-07	Yes	7.06769e-05	24.7733
34	11	rs551243	N/A	G	0.00610342	-0.00565697	0.530134	0.524065	0.00343155	0.0992464	0.00112907	6.5e-08	Yes	8.33663e-05	29.2215
35	10	rs577525	N/A	T	0.00582528	-0.00517686	0.437329	0.439101	0.00346781	0.13548	0.00113316	2.7e-07	No	7.53946e-05	26.4271
36	19	rs62109945	N/A	T	-0.00604626	0.00141996	0.502301	0.508611	0.00385005	0.712266	0.00118463	3.3e-07	No	7.43186e-05	26.0499
37	3	rs62253088	N/A	T	0.010885	0.000250896	0.326976	0.332983	0.00365366	0.945252	0.00119786	1e-19	No	0.00023554	82.5738
38	6	rs62422094	N/A	A	-0.00679385	-0.00128046	0.762636	0.772854	0.00409093	0.754281	0.00132414	2.9e-07	No	7.51023e-05	26.3246
39	7	rs62472745	N/A	C	-0.00689881	0.00633565	0.785708	0.78877	0.00422983	0.134172	0.00137103	4.9e-07	No	7.22345e-05	25.3193
40	2	rs6432141	N/A	A	0.00611437	0.00443292	0.446003	0.441682	0.00348763	0.203714	0.00113334	6.9e-08	No	8.30365e-05	29.1059
41	9	rs7031064	N/A	A	-0.00571103	0.0036836	0.516948	0.530146	0.00344649	0.285161	0.00112437	3.8e-07	No	7.36038e-05	25.7993
42	9	rs7034243	N/A	A	-0.00630163	0.00141926	0.658564	0.661435	0.00365258	0.6976	0.00118375	1e-07	No	8.08486e-05	28.3389
43	1	rs705692	N/A	C	-0.00915615	-0.0127013	0.108431	0.11195	0.00547046	0.0202441	0.00183825	6.3e-07	No	7.07796e-05	24.8093
44	6	rs72910629	N/A	A	0.00868116	0.00707468	0.863589	0.869357	0.00512909	0.167794	0.00164779	1.4e-07	No	7.91843e-05	27.7555
45	8	rs75276987	N/A	T	-0.0101235	-0.0039868	0.918195	0.919037	0.00623462	0.522523	0.00205857	8.8e-07	No	6.89957e-05	24.184
46	3	rs7627864	N/A	C	0.00655321	-0.0017824	0.568579	0.57828	0.00347053	0.607546	0.0011344	7.6e-09	Yes	9.52042e-05	33.3713
47	6	rs763187	N/A	A	-0.0077302	-9.87258e-05	0.17061	0.166816	0.00464422	0.98304	0.00151815	3.5e-07	No	7.39677e-05	25.9268
48	6	rs7740107	N/A	T	-0.00635852	-0.00109863	0.263907	0.258989	0.00391755	0.779141	0.00127466	6.1e-07	No	7.09928e-05	24.884
49	4	rs795973	N/A	A	-0.00587073	0.00279199	0.669396	0.674023	0.00367856	0.447858	0.00119646	9.3e-07	No	6.86878e-05	24.0761
50	18	rs8093216	N/A	G	-0.00582356	0.000473624	0.654821	0.664748	0.00362821	0.89614	0.00118955	9.8e-07	No	6.8376e-05	23.9668
51	19	rs111901094	rs8182472	T	0.00579291	0.00359158	0.878888	0.885931	0.0053924	0.505383	0.00172413	0.00078	No	3.22078e-05	11.2889
52	6	rs896302	N/A	C	0.00701349	-0.00125983	0.286792	0.290406	0.00380393	0.7405	0.00124452	1.7e-08	No	9.06039e-05	31.7587
53	7	rs9177	N/A	A	0.00572906	0.00572061	0.510091	0.519937	0.0036794	0.120001	0.00113597	4.6e-07	No	7.25644e-05	25.4349
54	22	rs9604803	N/A	C	0.00592645	-0.000897396	0.670659	0.661551	0.00364824	0.805697	0.00120065	8e-07	No	6.95101e-05	24.3643
55	3	rs9881048	N/A	A	-0.00706536	-0.000323629	0.191603	0.197083	0.00429301	0.939908	0.0014293	7.7e-07	No	6.97129e-05	24.4354
56	17	rs9903845	N/A	C	0.00594159	0.00468573	0.672774	0.680059	0.00369001	0.204141	0.00119965	7.3e-07	No	6.99822e-05	24.5298
Cochran's Q test
Method	Q	DF	p value
MR Egger	54.4928	51	0.343125
IVW	56.4258	52	0.313047
MR-Egger intercept test
Egger intercept	SE	p value
-0.00376787	0.00280133	0.184567
I^2 statistic
I^2	0.96
F statistic for the whole instrument
F statistic	28.15
MR-PRESSO global test
Global test	p value	Outlier index	Outlier test	Distortion test p value
58.59	0.33	N/A	N/A	N/A
Causal estimates
Method	SNPs (n)	Beta	SE	p value
IVE (fe)	53	0.21	0.079586	0.00729169
IVW (mre)	53	0.21	0.0829037	0.00999964
MR Egger	53	0.75	0.408592	0.0715727
Weighted median	53	0.22	0.11163	0.0525044
Weighted mode	53	0.52	0.245631	0.0394441
MR RAPS with overdispersion model	53	0.21	0.0904657	0.00889101
MR RAPS without overdispersion model	53	0.24	0.0848231	0.00548503
Leave one out analysis with fixed effects IVW
SNP removed	Beta	SE	p value
rs10946808	0.200186	0.0806538	0.0130631
rs11143585	0.209834	0.0802975	0.00896978
rs11210230	0.208557	0.080315	0.00941148
rs113428529	0.215572	0.0801809	0.00717583
rs11625806	0.208304	0.0802567	0.00944618
rs11628052	0.209552	0.0802641	0.00903367
rs11687833	0.225878	0.0802747	0.00489571
rs118165004	0.202396	0.0802089	0.0116239
rs1200154	0.201059	0.0804131	0.0124079
rs12298884	0.206483	0.0803208	0.0101483
rs13180692	0.209529	0.0803341	0.00910134
rs144949097	0.200174	0.0804436	0.0128326
rs159544	0.225521	0.0805953	0.00513903
rs166840	0.204747	0.0807718	0.0112484
rs1788826	0.209131	0.0802723	0.00918022
rs2148201	0.222154	0.080285	0.00565635
rs216211	0.198924	0.0802878	0.0132257
rs2238046	0.229951	0.0802386	0.00415907
rs246743	0.211373	0.0802869	0.00847048
rs2725370	0.206437	0.0803641	0.0102061
rs2749778	0.220118	0.0803587	0.00615902
rs28551054	0.196486	0.0802676	0.0143697
rs2871340	0.235926	0.0803557	0.00332447
rs288070	0.22127	0.0804972	0.00598157
rs2994326	0.228895	0.0803347	0.00438196
rs336620	0.213249	0.0803403	0.00794678
rs35518360	0.224464	0.0803135	0.00519237
rs35786746	0.203945	0.0802194	0.0110112
rs4084828	0.235893	0.0802757	0.0032976
rs4411372	0.199342	0.0804553	0.013224
rs4811141	0.208631	0.0802641	0.00934119
rs4865667	0.189822	0.0804969	0.0183671
rs577525	0.233605	0.0803069	0.00362692
rs62109945	0.220662	0.080215	0.0059434
rs62253088	0.224894	0.081922	0.00604704
rs62422094	0.213993	0.0802903	0.00769349
rs62472745	0.232945	0.0802651	0.00370551
rs6432141	0.203392	0.0803722	0.0113858
rs7031064	0.228743	0.0802872	0.00438492
rs7034243	0.221978	0.080347	0.00573185
rs705692	0.192346	0.0803016	0.0166073
rs72910629	0.202433	0.080318	0.0117224
rs75276987	0.210485	0.080259	0.00872682
rs763187	0.217133	0.0802936	0.00684615
rs7740107	0.214238	0.0802584	0.00759961
rs795973	0.224846	0.0802358	0.00507367
rs8093216	0.218438	0.0802434	0.00648494
rs8182472	0.210554	0.0798785	0.00839077
rs896302	0.222199	0.0804569	0.00574991
rs9177	0.201304	0.0802042	0.0120766
rs9604803	0.219751	0.0802596	0.00618139
rs9881048	0.216475	0.0802776	0.0070056
rs9903845	0.203945	0.0802476	0.0110395
Leave one out analysis with multiplicative random effects IVW
SNP removed	Beta	SE	p value
rs10946808	0.200186	0.0840477	0.0172275
rs11143585	0.209834	0.0843702	0.0128803
rs11210230	0.208557	0.0843194	0.0133828
rs113428529	0.215572	0.084306	0.0105573
rs11625806	0.208304	0.084226	0.0133927
rs11628052	0.209552	0.0843155	0.0129433
rs11687833	0.225878	0.083397	0.00675946
rs118165004	0.202396	0.0834286	0.0152672
rs1200154	0.201059	0.0836946	0.0162927
rs12298884	0.206483	0.084167	0.0141568
rs13180692	0.209529	0.0843984	0.0130419
rs144949097	0.200174	0.083632	0.0166878
rs159544	0.225521	0.0841053	0.00733129
rs166840	0.204747	0.0846527	0.0155772
rs1788826	0.209131	0.0843014	0.0131105
rs2148201	0.222154	0.0839503	0.00813885
rs216211	0.198924	0.0830124	0.0165609
rs2238046	0.229951	0.0824471	0.00528593
rs246743	0.211373	0.0844183	0.0122841
rs2725370	0.206437	0.0842262	0.0142468
rs2749778	0.220118	0.0842632	0.00899438
rs28551054	0.196486	0.0824068	0.0171097
rs2871340	0.235926	0.0814179	0.00375888
rs288070	0.22127	0.0843636	0.00872074
rs2994326	0.228895	0.0830139	0.00582783
rs336620	0.213249	0.0845054	0.0116194
rs35518360	0.224464	0.0837073	0.00732845
rs35786746	0.203945	0.0836951	0.0148193
rs4084828	0.235893	0.0809781	0.00357917
rs4411372	0.199342	0.0835323	0.0170137
rs4811141	0.208631	0.0842589	0.0132836
rs4865667	0.189822	0.0817234	0.0201929
rs577525	0.233605	0.0818163	0.00430038
rs62109945	0.220662	0.0839967	0.00861318
rs62253088	0.224894	0.0859087	0.0088492
rs62422094	0.213993	0.0844521	0.0112803
rs62472745	0.232945	0.0817922	0.00439931
rs6432141	0.203392	0.0839229	0.0153693
rs7031064	0.228743	0.0828944	0.0057899
rs7034243	0.221978	0.0840744	0.00828443
rs705692	0.192346	0.0814719	0.0182315
rs72910629	0.202433	0.0836888	0.0155685
rs75276987	0.210485	0.0843552	0.0125877
rs763187	0.217133	0.0843717	0.0100668
rs7740107	0.214238	0.0844165	0.0111527
rs795973	0.224846	0.0834716	0.00706664
rs8093216	0.218438	0.0842335	0.00950742
rs8182472	0.210554	0.083877	0.012064
rs896302	0.222199	0.0842248	0.00833568
rs9177	0.201304	0.0832208	0.0155667
rs9604803	0.219751	0.0841532	0.00901938
rs9881048	0.216475	0.0843819	0.0103052
rs9903845	0.203945	0.0837539	0.0148896

## Sheet: 2. Acc >425 & ALS
Supplementary Table 2: Supplementary content relating to the MR analysis of the accerations >425 milligravities - ALS relationship.
Key: SNP = single nucleotide polymorphism, PVE = proportion of variance explained, SE = standard error, EA=effect allele, EAF = effect allele frequency , ALS = amyotrophic lateral sclerosis , SSOE = strenuous sport or other exercise, , EdA = educational attainment, BF% = body fat percentage, Chrom = chromosome, IVW = Inverse variance weighted, DF = degrees of freedom, fe = fixed effects, mre = mu…
Conservative instrument, SNP-accelerations >425 milligravities p<5E-08
SNPs identified after clumping and inclusion of proxy variants
Index	Chrom	SNP	Proxy SNP	EA	Accelerations beta	ALS beta	Accelerations EAF	ALS EAF	ALS SE	ALS p value	Accelerations SE	Accelerations p value	Removed during harmonisation	PVE	F statistic
1	2	rs6433478	N/A	T	-0.0236604	0.00250012	0.456898	0.471845	0.0035045	0.475597	0.00415247	1.2e-08	No	0.000357953	32.4655
2	15	rs743580	N/A	A	0.024886	-0.000611807	0.510401	0.502222	0.00343108	0.858477	0.0041043	1.3e-09	No	0.000405328	36.764
Cochran's Q test
Method	Q	DF	p value
IVW	0.160557	1	0.688644
Due to the small number of SNPs a MR-Egger intercept test and MR-PRESSO cannot be performed. I^2 is not relevant given that an MR-Egger cannot be performed.
F statistic for the whole instrument
F statistic	36.29
Causal estimates
Method	SNPs (n)	Beta	SE	p value
IVW (fe)	2	-0.0622248	0.100918	0.537506
IVW (mre)	2	-0.0622248	0.0404373	0.123854
Liberal instrument, SNP-accelerations > 425 milligravities p<1E-06
SNPs identified after clumping and inclusion of proxy variants
Index	Chrom	SNP	Proxy SNP	EA	Accelerations beta	ALS beta	Accelerations EAF	ALS EAF	ALS SE	ALS p value	Accelerations SE	Accelerations p value	Removed during harmonisation	PVE	F statistic
1	16	rs11866559	N/A	G	-0.0265185	-0.00441641	0.820067	0.797422	0.00426718	0.300682	0.00535056	7.2e-07	No	0.000270852	24.5635
2	18	rs1668835	N/A	T	-0.022767	-0.00327048	0.688312	0.691411	0.00370926	0.377934	0.00444924	3.1e-07	No	0.000288712	26.1837
3	1	rs1856329	N/A	A	0.0274051	-0.00325988	0.800668	0.789505	0.00419837	0.437476	0.00512717	9e-08	No	0.000315008	28.5692
4	11	rs4754194	N/A	C	-0.0253582	0.00619288	0.772976	0.772882	0.00408609	0.129621	0.0049128	2.4e-07	No	0.000293766	26.6421
5	7	rs62443625	N/A	T	-0.0255601	0.00700868	0.76673	0.764948	0.0040507	0.0835879	0.00485794	1.4e-07	No	0.000305238	27.6829
6	2	rs6433478	N/A	T	-0.0236604	0.00250012	0.456898	0.471845	0.0035045	0.475597	0.00415247	1.2e-08	No	0.000357953	32.4655
7	8	rs72633364	N/A	G	-0.0233904	-0.00066643	0.711479	0.704925	0.00378063	0.860078	0.00461976	4.1e-07	No	0.00028266	25.6346
8	15	rs743580	N/A	A	0.024886	-0.000611807	0.510401	0.502222	0.00343108	0.858477	0.0041043	1.3e-09	No	0.000405328	36.764
9	17	rs80028338	N/A	A	-0.0275219	0.0154161	0.794992	0.776075	0.00414849	0.000202347	0.0052431	1.5e-07	No	0.000303808	27.5531
Cochran's Q test
Method	Q	DF	p value
MR Egger	12.1312	7	0.0963258
IVW	17.1776	8	0.0283118
MR-Egger intercept test
Egger intercept	SE	p value
0.045423	0.0266187	0.131692
I^2 statistic
I^2	0.96
F statistic for the whole instrument
F statistic	28.28
MR-PRESSO global test
Global test	p value	Outlier index	Outlier test	Distortion test p value
21.7	0.03	9	p=0.009 for index 9	0.08
Causal estimates
Method	Total SNPs	Beta	SE	p value
IVW (fe)	9	-0.114427	0.0514539	0.0261564
IVW (mre)	9	-0.114427	0.0753972	0.1291
MR Egger	9	-1.92053	1.06057	0.113076
Weighted median	9	-0.0874	0.0745639	0.241137
Leave one out with multiplicative random effects IVW
SNP removed	Beta	SE	p value
rs11866559	-0.146428	0.0761975	0.0546452
rs1668835	-0.14302	0.077754	0.065857
rs1856329	-0.113852	0.0855716	0.183357
rs4754194	-0.0996907	0.0832482	0.231107
rs62443625	-0.0955999	0.0823531	0.245701
rs6433478	-0.11563	0.0859463	0.178505
rs72633364	-0.130544	0.0828452	0.115081
rs743580	-0.128966	0.0856233	0.132017
rs80028338*	-0.0556415	0.0558297	0.318944
* SNP identified to be an outlier during MR-PRESSO. Removal of this SNP reduces significance of the exposure-outcome relationship.

## Sheet: 3. Average acc & ALS
Supplementary Table 3: Supplementary content relating to the MR analysis of the average accelerations - ALS relationship.
Key: SNP = single nucleotide polymorphism, PVE = proportion of variance explained, SE = standard error, EA=effect allele, EAF = effect allele frequency , ALS = amyotrophic lateral sclerosis , SSOE = strenuous sport or other exercise, , EdA = educational attainment, BF% = body fat percentage, Chrom = chromosome, IVW = Inverse variance weighted, DF = degrees of freedom, fe = fixed effects, mre = mu…
Conservative instrument, SNP-average accelerations p<5E-08
SNPs identified after clumping and inclusion of proxy variants
Index	Chrom	SNP	Proxy SNP	EA	Acceleration beta	ALS beta	Acceleration EAF	ALS EAF	ALS SE	ALS p value	Acceleration SE	Acceleration p value	Removed during harmonisation	PVE	F statistic
1	10	rs11012732	N/A	A	0.224986	0.000115512	0.667807	0.65078	0.00362657	0.97459	0.0385641	5.4e-09	No	0.000373543	34.0357
2	5	rs12522261	N/A	G	0.210522	0.00274125	0.656527	0.66341	0.00364377	0.451865	0.0383038	3.9e-08	No	0.000331532	30.2066
3	11	rs148193266	N/A	A	-0.510362	-0.0017129	0.957332	0.958481	0.00886603	0.846804	0.0921544	3.1e-08	No	0.000336617	30.6701
4	1	rs34517439	N/A	C	0.30792	-0.000352386	0.879062	0.894015	0.0056959	0.950669	0.0562443	4.4e-08	No	0.000328953	29.9716
5	17	rs56194509	rs55725840	T	-0.293175	0.0152928	0.776408	0.775694	0.00412867	0.000212189	0.0435544	1.7e-11	No	0.000497201	45.3086
6	18	rs59499656	N/A	A	-0.228253	0.00533932	0.655507	0.659275	0.00362498	0.140772	0.0382563	2.4e-09	No	0.000390675	35.5973
7	3	rs6775319	N/A	A	0.225081	0.00213655	0.270752	0.281283	0.0038123	0.575182	0.040802	3.5e-08	No	0.000333985	30.4302
8	5	rs9293503	N/A	T	0.328953	0.00351065	0.888495	0.881729	0.00537993	0.514049	0.0586852	2.1e-08	No	0.000344841	31.4196
Cochran's Q test
Method	Q	DF	p value
MR Egger	15.3679	6	0.0175804
IVW	15.4604	7	0.0305298
MR-Egger intercept test
Egger intercept	SE	p value
0.00203937	0.0107288	0.855511
I^2 statistic
I^2	0.97
F statistic for the whole instrument
F statistic	33.11
MR-PRESSO global test
Global test	p value	Outlier index	Outlier test	Distortion test p value
21.57	0.03	5	p=0.008 for index 9	0.002
Causal estimates
Method	SNPs (n)	Beta	SE	p value
IVW (fe)	8	-0.00774122	0.00580704	0.182507
IVW (mre)	8	-0.00774122	0.00863012	0.369719
MR Egger	8	-0.0153314	0.0409976	0.721295
Weighted median	8	0.0017825	0.0078236	0.819773
Leave one out with multiplicative random effects IVW
SNP removed	Beta	SE	p value
rs11012732	-0.00897234	0.0098947	0.364522
rs12522261	-0.0103748	0.00936187	0.267777
rs148193266	-0.00913724	0.00974249	0.348308
rs34517439	-0.00846242	0.00977303	0.386548
rs55725840*	0.00135954	0.0048489	0.779185
rs59499656	-0.00532574	0.00964518	0.580834
rs6775319	-0.0100368	0.00953912	0.292719
rs9293503	-0.0103976	0.00949206	0.273344
* SNP identified as an outlier by MR-PRESSO, when removed the level of significance is reduced.
Liberal instrument, SNP- average accelerations p<1E-06
SNPs identified after clumping and inclusion of proxy variants
Index	Chrom	SNP	Proxy SNP	EA	Accelerations beta	ALS beta	Accelerations EAF	ALS EAF	ALS SE	ALS p value	Accelerations SE	Acceleration p value	Removed during harmonisation	PVE	F statistic
1	12	rs10880697	N/A	G	-0.203656	-0.00158133	0.661029	0.675767	0.00371857	0.670653	0.0384901	1.2e-07	No	0.00030727	27.9954
2	10	rs11012732	N/A	A	0.224986	0.000115512	0.667807	0.65078	0.00362657	0.97459	0.0385641	5.4e-09	No	0.000373543	34.0357
3	16	rs11865683	N/A	C	-0.183413	-0.00612374	0.528143	0.504602	0.00344617	0.075573	0.0363065	4.4e-07	Yes	0.000280109	25.5201
4	1	rs12045968	N/A	T	-0.238838	0.00221445	0.782931	0.778733	0.00410631	0.589694	0.0438538	5.1e-08	No	0.000325543	29.6608
5	5	rs12522261	N/A	G	0.210522	0.00274125	0.656527	0.66341	0.00364377	0.451865	0.0383038	3.9e-08	No	0.000331532	30.2066
6	9	rs1268539	N/A	C	-0.188939	-0.00196323	0.581271	0.578988	0.00350671	0.575582	0.036749	2.7e-07	No	0.000290124	26.4328
7	11	rs148193266	N/A	A	-0.510362	-0.0017129	0.957332	0.958481	0.00886603	0.846804	0.0921544	3.1e-08	No	0.000336617	30.6701
8	15	rs1550435	N/A	T	0.199869	-0.000399509	0.571102	0.563922	0.00344927	0.907792	0.0366619	5e-08	No	0.000326195	29.7202
9	18	rs1668835	N/A	T	-0.197904	-0.00327048	0.688279	0.691411	0.00370926	0.377934	0.0392995	4.8e-07	No	0.000278338	25.3586
10	1	rs34517439	N/A	C	0.30792	-0.000352386	0.879062	0.894015	0.0056959	0.950669	0.0562443	4.4e-08	No	0.000328953	29.9716
11	17	rs56194509	rs55725840	T	-0.293175	0.0152928	0.776408	0.775694	0.00412867	0.000212189	0.0435544	1.7e-11	No	0.000497201	45.3086
12	18	rs59499656	N/A	A	-0.228253	0.00533932	0.655507	0.659275	0.00362498	0.140772	0.0382563	2.4e-09	No	0.000390675	35.5973
13	20	rs6081105	N/A	A	-0.183157	0.0055177	0.398794	0.394975	0.00368885	0.134712	0.0371484	8.2e-07	No	0.000266814	24.3085
14	2	rs62168614	N/A	G	0.198303	-0.00370637	0.707511	0.695412	0.0037805	0.326893	0.0397374	6e-07	No	0.000273337	24.9029
15	1	rs6541235	N/A	C	0.252084	-0.00677448	0.85221	0.848049	0.00477304	0.155805	0.0509014	7.3e-07	No	0.000269198	24.5257
16	3	rs6775319	N/A	A	0.225081	0.00213655	0.270752	0.281283	0.0038123	0.575182	0.040802	3.5e-08	No	0.000333985	30.4302
17	1	rs791273	N/A	A	-0.222009	0.00176896	0.74809	0.740087	0.00391397	0.651297	0.0418383	1.1e-07	No	0.000309041	28.1568
18	5	rs9293503	N/A	T	0.328953	0.00351065	0.888495	0.881729	0.00537993	0.514049	0.0586852	2.1e-08	No	0.000344841	31.4196
19	6	rs945890	N/A	A	-0.208756	0.00211004	0.28722	0.277979	0.00383336	0.582016	0.0402555	2.2e-07	No	0.00029516	26.8917
20	16	rs9938281	N/A	A	-0.192378	-0.00710959	0.474036	0.463084	0.00348468	0.041326	0.036584	1.5e-07	No	0.000303497	27.6515
Cochran's Q test
Method	Q	DF	p value
MR Egger	25.9365	17	0.0756252
Inverse variance weighted	27.1481	18	0.07626
MR-Egger intercept test
Egger Intercept	se	pval
0.00502893	0.00564332	0.385298
I^2 statistic
I^2	0.97
F statistic for the whole instrument
F statistic	29.9
MR-PRESSO global test
Global test	p value	Outlier index	Outlier test	Distortion test p value
30.92	0.07	N/A	N/A	N/A
Causal estimates
Method	SNPs (n)	Beta	SE	p value
IVW (fe)	19	-0.00498185	0.00400381	0.213398
IVW (mre)	19	-0.00498185	0.00491707	0.310977
MR Egger	19	-0.0266474	0.0248104	0.297812
Weighted median	19	-0.000921842	0.00569311	0.871367
Table 5P: Leave one out with fixed effects IVW
SNP removed	Beta	SE	p value
rs10880697	-0.0056257	0.00410368	0.170409
rs11012732	-0.00534318	0.00413335	0.196114
rs12045968	-0.00473586	0.004117	0.250013
rs12522261	-0.00599967	0.00411543	0.144883
rs1268539	-0.00573215	0.00410035	0.162124
rs148193266	-0.0054496	0.00411458	0.18535
rs1550435	-0.00515154	0.00411612	0.210733
rs1668835	-0.00601023	0.00409841	0.142518
rs34517439	-0.00517046	0.00410103	0.207391
rs55725840	-0.000832775	0.00417615	0.84194
rs59499656	-0.00373231	0.00413745	0.367014
rs6081105	-0.0039473	0.00408535	0.33394
rs62168614	-0.0043493	0.00409514	0.288206
rs6541235	-0.00395714	0.00409644	0.334047
rs6775319	-0.00583853	0.00412059	0.156508
rs791273	-0.00481946	0.00411124	0.241091
rs9293503	-0.00597984	0.00412947	0.147592
rs945890	-0.004726	0.00410252	0.249331
rs9938281	-0.0071361	0.00410535	0.0821682

## Sheet: 4.SS in 4 weeks & ALS
Supplementary Table 4: Supplementary content relating to the MR analysis of strenuous sport in the last 4 weeks - ALS relationship.
Key: SNP = single nucleotide polymorphism, PVE = proportion of variance explained, SE = standard error, EA=effect allele, EAF = effect allele frequency , ALS = amyotrophic lateral sclerosis , SSOE = strenuous sport or other exercise, , EdA = educational attainment, BF% = body fat percentage, Chrom = chromosome, IVW = Inverse variance weighted, DF = degrees of freedom, fe = fixed effects, mre = mu…
Conservative analysis ,Strenuous sport on one or more occasions in the last 4 weeks , p=5E-08
SNPs identified
Index	Chrom	SNP	Proxy SNP	EA	Strenuous sport beta	ALS beta	Strenuous sport EAF	ALS EAF	ALS SE	Strenuous sport SE	ALS p value	Strenuous sport p value	Removed during harmonisation	PVE	F statistic
1	10	rs12571549	N/A	A	0.0053641	0.00880556	0.13761	0.14547	0.00485875	0.000913587	0.0699383	4.30002e-09	No	7.4877e-05	34.474
2	3	rs1530654	N/A	T	-0.003559	-0.00378031	0.469274	0.48347	0.00342581	0.00063051	0.269819	1.7e-08	No	6.92037e-05	31.8618
3	4	rs35225200	N/A	C	-0.00778752	0.00422484	0.083261	0.076733	0.00657351	0.00117247	0.520414	3.10027e-11	No	9.58166e-05	44.1157
4	6	rs62396185	N/A	C	0.00420512	0.00441497	0.260068	0.276674	0.00385463	0.000718065	0.252057	4.70002e-09	No	7.44876e-05	34.2947
5	6	rs62422095	N/A	A	0.00441862	0.000704351	0.235835	0.226577	0.00409192	0.000741657	0.863334	2.59998e-09	No	7.70941e-05	35.4948
6	3	rs7617323	N/A	T	-0.0045616	0.00407183	0.627455	0.630774	0.00355929	0.000650427	0.252622	2.29985e-12	No	0.000106826	49.1853
Cochranes Q
Method	Q	DF	p value
MR Egger	5.98	4	0.2
IVW	6.85	5	0.23
Egger intercept
Egger intercept	SE	p value
0.007	0.009	0.49
I^2 statistic
I^2	0.98
F statistic for the whole instrument
F statistic	38.23
MR-PRESSO global test
Global test	p value	Outlier index	Outlier test	Distortion test p value
10.18	0.21	N/A	N/A	N/A
Causal estimates
Method	SNP (n)	Beta	SE	p value
IVW (fe)	6	0.305836	0.360369	0.396063
IVW (mre)	6	0.305836	0.421653	0.468252
MR Egger	6	-1.19711	2.02925	0.586953
Weighted median	6	0.27816	0.471343	0.555095
Weighted mode	6	-0.472039	0.893034	0.619711
RAPS	6	0.303425	0.455967	0.50576
Leave one out fixed effects IVW
SNP removed	Beta	SE	p value
rs12571549	0.05465	0.392794	0.889346
rs1530654	0.182546	0.388632	0.638559
rs35225200	0.494922	0.398511	0.214263
rs62396185	0.169812	0.391927	0.664814
rs62422095	0.331967	0.391204	0.396117
rs7617323	0.63079	0.406298	0.120535
Liberal instrument, Strenuous sport on one or more occasions in the last 4 weeks, p= 1E-06
SNPs Identified
Index	Chrom	SNP	Proxy SNP	EA	Strenuous sport beta	ALS beta	Strenuous sport EAF	ALS EAF	ALS SE	ALS p value	Strenuous sport SE	Strenuous sport p value	Removed during harmonisation	PVE	F statistic
1	7	rs10231947	N/A	A	-0.00315287	0.0019158	0.495803	0.489128	0.00343014	0.576489	0.000634843	6.80002e-07	Yes	5.35727e-05	24.6648
2	6	rs11155511	N/A	A	-0.00313168	-0.00391467	0.515856	0.511567	0.00345789	0.257594	0.000632374	7.29995e-07	No	5.32686e-05	24.5248
3	8	rs11783339	N/A	A	-0.00325021	0.000855341	0.397126	0.389526	0.00371074	0.8177	0.000659528	8.30004e-07	No	5.27498e-05	24.2859
4	13	rs1239707	N/A	A	0.00333619	8.17139e-05	0.578514	0.590677	0.00348802	0.98131	0.000637711	1.7e-07	No	5.9445e-05	27.3685
5	10	rs12571549	N/A	A	0.0053641	0.00880556	0.13761	0.14547	0.00485875	0.0699383	0.000913587	4.30002e-09	No	7.4877e-05	34.474
6	3	rs1530654	N/A	T	-0.003559	-0.00378031	0.469274	0.48347	0.00342581	0.269819	0.00063051	1.7e-08	No	6.92037e-05	31.8618
7	17	rs1638525	N/A	C	-0.0032134	-0.00313367	0.39702	0.385929	0.00351788	0.373045	0.000643035	5.80003e-07	No	5.42406e-05	24.9723
8	2	rs1649570	N/A	C	-0.00312642	-0.00302577	0.538915	0.566051	0.00348302	0.385001	0.000631052	7.29995e-07	No	5.33124e-05	24.545
9	3	rs2526388	N/A	C	0.00350243	-0.0020033	0.724082	0.736235	0.00395637	0.612612	0.000710346	8.19993e-07	No	5.28036e-05	24.3107
10	4	rs35225200	N/A	C	-0.00778752	0.00422484	0.083261	0.076733	0.00657351	0.520414	0.00117247	3.10027e-11	No	9.58166e-05	44.1157
11	15	rs35364449	N/A	T	-0.00506964	-0.00787211	0.109735	0.109017	0.00559216	0.159218	0.00101161	5.39995e-07	No	5.45496e-05	25.1146
12	4	rs362307	N/A	T	-0.00633217	0.0117488	0.074557	0.070294	0.00688609	0.0879762	0.00120657	1.5e-07	No	5.98221e-05	27.5422
13	11	rs568546	N/A	T	0.00321239	0.00571314	0.521065	0.526602	0.0034389	0.0966481	0.000632415	3.79997e-07	No	5.60422e-05	25.8018
14	6	rs62422095	N/A	A	0.00441862	0.000704351	0.235835	0.226577	0.00409192	0.863334	0.000741657	2.59998e-09	No	7.70941e-05	35.4948
15	13	rs7334078	N/A	C	0.00347886	0.00463714	0.282817	0.28441	0.00383281	0.226335	0.000699406	6.59994e-07	No	5.37377e-05	24.7408
16	3	rs7617323	N/A	T	-0.0045616	0.00407183	0.627455	0.630774	0.00355929	0.252622	0.000650427	2.29985e-12	No	0.000106826	49.1853
17	18	rs8083024	N/A	A	0.00336106	-0.00438289	0.468623	0.465439	0.00344655	0.203488	0.000632602	1.09999e-07	No	6.13129e-05	28.2286
18	6	rs9379833	N/A	A	0.00430158	0.00512892	0.264904	0.281096	0.00383628	0.181239	0.000713277	1.6e-09	No	7.89937e-05	36.3695
19	3	rs9826966	N/A	G	-0.00349371	-0.0025696	0.729231	0.718268	0.00380458	0.499423	0.000707961	8e-07	No	5.28956e-05	24.353
Cochranes Q
Method	Q	DF	p value
MR Egger	18.3058	16	0.306294
IVW	20.1239	17	0.26794
Egger intercept
Egger intercept	SE	p value
0.00536134	0.00425305	0.225532
I^2 statistic
I^2	0.97
F statistic for the whole instrument
F statistic	29.96
MR-PRESSO global test
Global test	p value	Outlier index	Outlier test	Distortion test p value
22.7377	0.269	N/A	N/A	N/A
Causal estimates
Method	SNPs (n)	Beta	SE	p value
IVE (fe)	18	0.354757	0.23668	0.133902
IVW (mre)	18	0.354757	0.257509	0.168312
MR Egger	18	-0.987304	1.09432	0.380328
Weighted median	18	0.669844	0.345797	0.0527332
Weighted mode	18	1.16459	0.791555	0.159487
RAPS	18	0.387815	0.291182	0.182905
Leave one out fixed effects IVW
SNP removed	Beta	SE	p value
rs11155511	0.311642	0.242312	0.198402
rs11783339	0.382505	0.241936	0.113873
rs1239707	0.372596	0.242988	0.125179
rs12571549	0.260461	0.245198	0.288125
rs1530654	0.309236	0.244176	0.205354
rs1638525	0.324336	0.242413	0.180913
rs1649570	0.32578	0.242209	0.178613
rs2526388	0.397309	0.242053	0.100711
rs35225200	0.431319	0.246571	0.0802444
rs35364449	0.29694	0.242324	0.22043
rs362307	0.464653	0.242493	0.0553454
rs568546	0.281588	0.242685	0.245926
rs62422095	0.368409	0.24481	0.132356
rs7334078	0.307431	0.242338	0.204582
rs7617323	0.481158	0.248382	0.0527247
rs8083024	0.448097	0.243248	0.065454
rs9379833	0.291297	0.245482	0.235373
rs9826966	0.335881	0.242476	0.165988

## Sheet: 5. Heavy DIY & ALS
Supplementary Table 5: Supplementary content relating to the MR analysis of the heavy DIY in last 4 weeks - ALS relationship.
Key: SNP = single nucleotide polymorphism, PVE = proportion of variance explained, SE = standard error, EA=effect allele, EAF = effect allele frequency , ALS = amyotrophic lateral sclerosis , SSOE = strenuous sport or other exercise, , EdA = educational attainment, BF% = body fat percentage, Chrom = chromosome, IVW = Inverse variance weighted, DF = degrees of freedom, fe = fixed effects, mre = mu…
Conservative instrument, heavy DIY within the last 4 weeks - ALS p<5E-08
Index	Chrom	SNP	Proxy SNP	EA	Heavy DIY beta	ALS beta	Heavy DIY EAF	ALS EAF	ALS SE	ALS P value	Heavy DIY SE	Heavy DIY p value	Removed during harmonisation	PVE	F statistic
1	2	rs10200379	N/A	A	0.00571317	-0.00844913	0.521925	0.525477	0.00344585	0.0142074	0.00100832	1.5e-08	No	6.97292e-05	32.1037
2	16	rs11076320	N/A	A	0.0057882	-0.0008564	0.603737	0.600599	0.00349203	0.806267	0.00103307	2.1e-08	No	6.81844e-05	31.3925
3	12	rs11116540	N/A	A	0.0123265	-0.00390338	0.05492	0.058003	0.00733043	0.594387	0.00221866	2.80001e-08	No	6.70434e-05	30.8671
4	2	rs11124954	N/A	G	-0.00599875	-0.00237997	0.654998	0.640089	0.00355547	0.503252	0.00105858	1.5e-08	No	6.97479e-05	32.1124
5	7	rs11984231	N/A	A	-0.00702148	-0.000888114	0.268802	0.26096	0.00398143	0.823486	0.00114399	8.40001e-10	No	8.1821e-05	37.6713
6	3	rs1288124	N/A	T	0.00575294	0.00602807	0.513028	0.512239	0.00348058	0.0832885	0.00103958	3.09999e-08	No	6.65154e-05	30.624
7	7	rs17157586	N/A	C	-0.00775277	0.00493078	0.157764	0.166182	0.00465675	0.28967	0.00137998	1.89998e-08	No	6.85529e-05	31.5621
8	22	rs19573	N/A	A	0.00735552	-0.00695666	0.795782	0.793591	0.00422973	0.100031	0.00125146	4.20001e-09	No	7.50322e-05	34.5455
9	2	rs2529676	N/A	C	-0.00602002	-0.00150347	0.352311	0.354742	0.00359278	0.675602	0.00105244	1.09999e-08	No	7.10653e-05	32.7189
10	11	rs2661990	N/A	C	0.00595191	0.00713665	0.36198	0.357114	0.003594	0.047065	0.00105047	1.5e-08	No	6.97272e-05	32.1028
11	4	rs292026	N/A	A	0.00635251	-0.0064515	0.270271	0.260882	0.00389466	0.0976204	0.00113377	2.1e-08	No	6.81865e-05	31.3934
12	8	rs35683183	N/A	A	0.0073699	-0.00140788	0.207531	0.211261	0.00435945	0.746734	0.00124764	3.50002e-09	No	7.57877e-05	34.8933
13	8	rs62523388	N/A	A	0.00686211	-0.00304353	0.333913	0.331369	0.00364288	0.403451	0.00107975	2.1e-10	No	8.77239e-05	40.3894
14	10	rs6481128	N/A	A	0.00588548	0.000307838	0.548275	0.548428	0.00345387	0.92898	0.00101247	6.1e-09	No	7.3393e-05	33.7907
15	11	rs674094	N/A	C	0.00731871	-0.00406643	0.701296	0.705127	0.00378373	0.282502	0.00110154	3.10027e-11	No	9.5877e-05	44.1435
16	1	rs79313673	N/A	C	0.00719391	0.00336245	0.209653	0.200054	0.00428889	0.433046	0.0012434	7.19996e-09	No	7.2705e-05	33.4739
Cochran's Q
Method	Q	DF	p value
MR Egger	20.6826	14	0.110047
IVW	22.0618	15	0.106194
MR-Egger intercept test
Egger intercept	SE	p value
0.00736223	0.00761975	0.350337
I^2 statistic
I^2	0.96
F statistic for the whole instrument
F statistic	33.99
MR-PRESSO global test
Global test	p value	Outlier index	Outlier test	Distortion test p value
24.97	-0.1	N/A	N/A	N/A
Causal estimates
Method	SNP (n)	Beta	SE	p value
IVW (fe)	16	-0.150343	0.146045	0.303279
IVW (mre)	16	-0.150343	0.177118	0.395975
MR Egger	16	-1.24842	1.15026	0.29611
Weighted median	16	-0.176657	0.206218	0.391638
Weighted mode	16	-0.199885	0.366362	0.593367
RAPS	16	-0.184457	0.17834	0.300997
Leave one out IVW fe
SNP removed	Beta	SE	p value
rs10200379	-0.0675959	0.150525	0.653383
rs11076320	-0.150492	0.150522	0.317409
rs11116540	-0.139668	0.150659	0.353902
rs11124954	-0.185707	0.150692	0.217813
rs11984231	-0.170012	0.151145	0.260662
rs1288124	-0.224482	0.150496	0.135801
rs17157586	-0.119828	0.150564	0.426113
rs19573	-0.0954981	0.150996	0.527091
rs2529676	-0.175828	0.150625	0.24308
rs2661990	-0.234183	0.150514	0.119735
rs292026	-0.0982915	0.150374	0.51334
rs35683183	-0.147702	0.150711	0.32707
rs62523388	-0.126337	0.151907	0.405593
rs6481128	-0.163722	0.150789	0.277581
rs674094	-0.115197	0.152246	0.44926
rs79313673	-0.18978	0.150635	0.207718
Liberal instrument, SNP- heavy DIY p<1E-06
SNPs identified after clumping and inclusion of proxy variants
Index	Chrom	SNP	Proxy SNP	EA	Heavy DIY beta	ALS beta	Heavy DIY EAF	ALS EAF	ALS SE	ALS p value	Heavy DIY SE	Heavy DIY p value	Removed during harmonisation	PVE	F statistic
1	2	rs10178974	N/A	T	-0.00539748	0.0103347	0.31613	0.322978	0.00366384	0.00479145	0.00108561	6.59994e-07	No	5.36906e-05	24.7191
2	2	rs10200379	N/A	A	0.00571317	-0.00844913	0.521925	0.525477	0.00344585	0.0142074	0.00100832	1.5e-08	No	6.97292e-05	32.1037
3	16	rs11076320	N/A	A	0.0057882	-0.0008564	0.603737	0.600599	0.00349203	0.806267	0.00103307	2.1e-08	No	6.81844e-05	31.3925
4	12	rs11116540	N/A	A	0.0123265	-0.00390338	0.05492	0.058003	0.00733043	0.594387	0.00221866	2.80001e-08	No	6.70434e-05	30.8671
5	2	rs11124954	N/A	G	-0.00599875	-0.00237997	0.654998	0.640089	0.00355547	0.503252	0.00105858	1.5e-08	No	6.97479e-05	32.1124
6	9	rs35738012	rs1113804	C	0.00611032	-0.00564725	0.205134	0.200688	0.0044125	0.200605	0.00124612	9.40005e-07	No	5.22243e-05	24.044
7	14	rs11628104	N/A	C	-0.00620498	-0.0062214	0.213731	0.230158	0.00411444	0.130511	0.00123253	4.79999e-07	No	5.5049e-05	25.3445
8	2	rs11891978	N/A	C	-0.0100467	-0.00653554	0.077072	0.072657	0.00660705	0.322577	0.00190231	1.29999e-07	No	6.05822e-05	27.8922
9	7	rs11984231	N/A	A	-0.00702148	-0.000888114	0.268802	0.26096	0.00398143	0.823486	0.00114399	8.40001e-10	No	8.1821e-05	37.6713
10	1	rs1246729	N/A	A	-0.00501194	-0.00548471	0.48287	0.47476	0.00344128	0.110981	0.00100603	6.29999e-07	Yes	5.39081e-05	24.8192
11	4	rs12650120	N/A	G	-0.00680435	0.00100199	0.181712	0.185902	0.00445997	0.822241	0.00131711	2.39999e-07	No	5.79684e-05	26.6887
12	3	rs1288124	N/A	T	0.00575294	0.00602807	0.513028	0.512239	0.00348058	0.0832885	0.00103958	3.09999e-08	No	6.65154e-05	30.624
13	5	rs13159699	N/A	C	0.00543686	-0.00535894	0.31371	0.291581	0.00378733	0.157079	0.00110161	8e-07	No	5.2906e-05	24.3578
14	12	rs146902162	N/A	T	0.00771103	-0.000821747	0.120837	0.116904	0.00566138	0.884593	0.00155544	7.10003e-07	No	5.33805e-05	24.5763
15	6	rs1490620	N/A	C	-0.0053789	-0.004388	0.316953	0.326044	0.00366311	0.23096	0.00108318	6.80002e-07	No	5.35611e-05	24.6595
16	7	rs17157586	N/A	C	-0.00775277	0.00493078	0.157764	0.166182	0.00465675	0.28967	0.00137998	1.89998e-08	No	6.85529e-05	31.5621
17	22	rs19573	N/A	A	0.00735552	-0.00695666	0.795782	0.793591	0.00422973	0.100031	0.00125146	4.20001e-09	No	7.50322e-05	34.5455
18	2	rs2358016	N/A	G	-0.00502573	-0.00910815	0.495876	0.484327	0.00342351	0.00780324	0.00100615	5.89997e-07	Yes	5.41922e-05	24.95
19	2	rs2529676	N/A	C	-0.00602002	-0.00150347	0.352311	0.354742	0.00359278	0.675602	0.00105244	1.09999e-08	No	7.10653e-05	32.7189
20	11	rs2661990	N/A	C	0.00595191	0.00713665	0.36198	0.357114	0.003594	0.047065	0.00105047	1.5e-08	No	6.97272e-05	32.1028
21	2	rs2683681	N/A	A	0.0051491	0.0065475	0.523866	0.520299	0.00342461	0.0558893	0.00100593	3.09999e-07	No	5.69101e-05	26.2015
22	5	rs271214	N/A	C	-0.00549331	0.00135818	0.651379	0.645092	0.00363502	0.708674	0.00106567	2.5e-07	No	5.77145e-05	26.5718
23	1	rs28505495	N/A	T	0.00531725	-0.00386521	0.608779	0.619458	0.00353711	0.274499	0.00103064	2.5e-07	No	5.78126e-05	26.6169
24	4	rs292026	N/A	A	0.00635251	-0.0064515	0.270271	0.260882	0.00389466	0.0976204	0.00113377	2.1e-08	No	6.81865e-05	31.3934
25	5	rs335426	N/A	C	-0.00549268	0.00139428	0.543918	0.542077	0.00358938	0.697686	0.00104117	1.29999e-07	No	6.04486e-05	27.8306
26	8	rs35683183	N/A	A	0.0073699	-0.00140788	0.207531	0.211261	0.00435945	0.746734	0.00124764	3.50002e-09	No	7.57877e-05	34.8933
27	18	rs4476256	N/A	A	0.00683712	0.00386903	0.187539	0.18655	0.00441372	0.380708	0.00130113	1.5e-07	No	5.99745e-05	27.6123
28	11	rs524859	N/A	A	0.00544932	-0.00669059	0.359798	0.354739	0.00357815	0.0615051	0.00104785	2e-07	No	5.87419e-05	27.0449
29	18	rs62091211	N/A	A	-0.00562317	0.00144114	0.309665	0.311692	0.00369843	0.696786	0.00108889	2.39999e-07	No	5.79237e-05	26.6681
30	8	rs62523388	N/A	A	0.00686211	-0.00304353	0.333913	0.331369	0.00364288	0.403451	0.00107975	2.1e-10	No	8.77239e-05	40.3894
31	10	rs6481128	N/A	A	0.00588548	0.000307838	0.548275	0.548428	0.00345387	0.92898	0.00101247	6.1e-09	No	7.3393e-05	33.7907
32	5	rs6557071	N/A	T	-0.00506948	0.00185307	0.409244	0.392154	0.00350521	0.597041	0.00103039	8.70001e-07	No	5.25761e-05	24.2059
33	11	rs674094	N/A	C	0.00731871	-0.00406643	0.701296	0.705127	0.00378373	0.282502	0.00110154	3.10027e-11	No	9.5877e-05	44.1435
34	1	rs67889830	N/A	A	-0.0116496	-0.0150294	0.048254	0.042824	0.00889287	0.0910192	0.00236317	8.19993e-07	No	5.27833e-05	24.3013
35	9	rs72735666	N/A	G	-0.00760591	0.00823766	0.144328	0.146415	0.00493078	0.0947886	0.00143116	1.09999e-07	No	6.13461e-05	28.2439
36	16	rs72803199	N/A	A	0.00557235	0.00538996	0.273112	0.270668	0.00390575	0.167585	0.00113441	8.99995e-07	No	5.24084e-05	24.1288
37	12	rs7309491	N/A	C	-0.00774337	0.00577124	0.877668	0.873474	0.00522937	0.269758	0.00154042	5e-07	No	5.48839e-05	25.2685
38	12	rs7487292	N/A	G	-0.00499784	-0.000702488	0.447338	0.454654	0.00353827	0.842623	0.00101929	9.40005e-07	No	5.22196e-05	24.0418
39	7	rs7778610	N/A	G	0.00573802	0.00107156	0.280479	0.280665	0.00382662	0.779456	0.00112078	3.09999e-07	No	5.69306e-05	26.2109
40	1	rs79313673	N/A	C	0.00719391	0.00336245	0.209653	0.200054	0.00428889	0.433046	0.0012434	7.19996e-09	No	7.2705e-05	33.4739
41	8	rs800508	N/A	A	-0.0060971	0.00568174	0.759846	0.760921	0.00402058	0.157607	0.0011783	2.30001e-07	No	5.81563e-05	26.7752
42	10	rs9732777	N/A	C	-0.00514526	0.00209355	0.358946	0.378662	0.00357327	0.557948	0.00105084	9.80009e-07	No	5.20722e-05	23.9739
43	3	rs9842435	N/A	G	-0.00787989	0.0125171	0.875479	0.872839	0.00512212	0.0145363	0.0015259	2.39999e-07	No	5.79229e-05	26.6677
Cochranes Q
Method	Q	DF	p value
MR Egger	63.0188	39	0.00876721
IVW	63.0247	40	0.0115644
MR-Egger intercept test
Egger intercept	SE	p value
0.0003	0.005	0.95
I^2 statistic
I^2	0.97
F statistic for the whole instrument
F statistic	29.04
MR-PRESSO global test
Global test	p value	Outlier index	Outlier test	Distortion test p value
65.08	0.01	No significant outliers	N/A	N/A
Causal estimates
Method	SNPs (n)	Beta	SE	p value
IVW (fe)	41	-0.18568	0.0992419	0.0613475
IVW (mre)	41	-0.18568	0.124572	0.136082
MR Egger	41	-0.228185	0.718479	0.752486
Weighted median	41	-0.240704	0.151779	0.112764
Weighted mode	41	-0.265572	0.346899	0.448433
RAPS	41	-0.190791	0.137431	0.165054
Leave one out with multiplicative random effects IVW
SNP removed	Beta	SE	p value
rs10178974	-0.147915	0.120635	0.220148
rs10200379	-0.149693	0.123014	0.223651
rs11076320	-0.186729	0.127897	0.144292
rs11116540	-0.181928	0.127903	0.154913
rs11124954	-0.20248	0.126953	0.11073
rs1113804	-0.171463	0.126286	0.174546
rs11628104	-0.212909	0.124226	0.086551
rs11891978	-0.205167	0.125934	0.10328
rs11984231	-0.195544	0.127819	0.126052
rs12650120	-0.186581	0.127627	0.143761
rs1288124	-0.219788	0.123481	0.0750875
rs13159699	-0.169107	0.12609	0.179871
rs146902162	-0.187152	0.127316	0.141565
rs1490620	-0.207409	0.125265	0.0977711
rs17157586	-0.173042	0.127329	0.174143
rs19573	-0.162346	0.126238	0.198432
rs2529676	-0.198063	0.127383	0.119981
rs2661990	-0.224122	0.122291	0.0668487
rs2683681	-0.218865	0.122517	0.0740322
rs271214	-0.184263	0.127593	0.148698
rs28505495	-0.173359	0.1269	0.171903
rs292026	-0.163349	0.125922	0.194554
rs335426	-0.184071	0.127628	0.149234
rs35683183	-0.185525	0.127973	0.147136
rs4476256	-0.203872	0.126263	0.106383
rs524859	-0.161318	0.124988	0.196818
rs62091211	-0.184035	0.127608	0.14925
rs62523388	-0.176343	0.128174	0.168881
rs6481128	-0.192686	0.127831	0.131719
rs6557071	-0.181897	0.127409	0.15339
rs674094	-0.171527	0.128006	0.18025
rs67889830	-0.211052	0.123341	0.0870586
rs72735666	-0.164145	0.125661	0.191465
rs72803199	-0.209266	0.12462	0.0931061
rs7309491	-0.173328	0.126832	0.171751
rs7487292	-0.192219	0.127198	0.130742
rs7778610	-0.194114	0.127256	0.127164
rs79313673	-0.204292	0.126685	0.106832
rs800508	-0.168387	0.126279	0.182383
rs9732777	-0.181068	0.127362	0.155119
rs9842435	-0.152201	0.122731	0.214933

## Sheet: 6. LDSC SSOE & ALS
Supplementary Table 6: LD Score Regression relating to the SSOE - ALS relationship
LD score regression results operated with free intercepts for heritibility estimates for ALS and SSOE				LD score regression results operated with a constrained intercept for heritibility of ALS
Heritibility of ALS				Heritibility of ALS
Total Observed scale h2	0.04 (SE = 0.02)			Total Observed scale h2	0.20 (SE = 0.01)
Lambda GC	1.1207			Lambda GC	1.1207
Mean Chi^2:	1.1305			Mean Chi^2:	1.1305
Intercept	1.10 (SE = 0.008)			Intercept	Constrained to 1
Ratio	0.77 (SE = 0.06)
Heritibility of SSOE				Heritibility of SSOE
Total Observed scale h2	0.06 (0.003)			Total Observed scale h2	0.06 (0.002)
Lambda GC	1.3101			Lambda GC	1.3
Mean Chi^2:	1.4202			Mean Chi^2:	1.4
Intercept	1.02 (SE = 0.01)			Intercept	1.02
Ratio	0.06 (SE = 0.03)
Genetic Covariance				Genetic Covariance
Total Observed scale gencov	0.0084 (SE = 0.0043)			Total Observed scale gencov	0.009 (SE = 0.004)
Mean z1*z2	0.008			Mean z1*z2	0.008
Intercept	-0.0102 (SE = 0.006)			Intercept	-0.01 (0.005)
Genetic Correlation				Genetic Correlation
Genetic Correlation	0.17 (SE = 0.09)			Genetic Correlation	0.08 (SE = 0.04)
Z-score	1.8809			Z-score	2.099
p value	0.06			p value	0.04

## Sheet: 7. Sedentary behaviour & ALS
Table 7: Supplementary content relating to the MR analysis of the sedentary behaviour - ALS relationship.
Key: SNP = single nucleotide polymorphism, PVE = proportion of variance explained, SE = standard error, EA=effect allele, EAF = effect allele frequency , ALS = amyotrophic lateral sclerosis , SSOE = strenuous sport or other exercise, , EdA = educational attainment, BF% = body fat percentage, Chrom = chromosome, IVW = Inverse variance weighted, DF = degrees of freedom, fe = fixed effects, mre = mu…
Conservative instrument, SNP-sedentary behaviour p<5E-08.
SNPs identified after clumping and inclusion of proxy variants
Index	Chrom	SNP	Proxy SNP	EA	Sedentary beta	ALS beta	Sedentary EAF	ALS EAF	ALS SE	ALS p value	Sedentary SE	Sedentary p value	Removed during harmonisation	PVE	F statistic
1	3	rs1858242	N/A	A	0.0312653	-0.00251648	0.259055	0.259547	0.00392648	0.521588	0.00530407	3.8e-09	No	0.000381241	34.7455
2	5	rs25981	N/A	G	0.0277534	0.00437017	0.531029	0.527828	0.00346714	0.207506	0.00466676	2.7e-09	Yes	0.000388052	35.3664
3	5	rs26579	N/A	G	0.0283637	-0.00199251	0.415156	0.417889	0.00349206	0.568283	0.00476402	2.6e-09	No	0.000388925	35.446
4	7	rs34858520	N/A	A	0.0275598	0.00249406	0.558059	0.557206	0.00346431	0.471567	0.00469869	4.5e-09	No	0.000377478	34.4024
5	1	rs61776614	N/A	C	0.0497396	0.011249	0.924545	0.923015	0.00690745	0.103413	0.0090537	3.9e-08	No	0.000331181	30.1816
6	5	rs6870096	N/A	C	-0.0278195	0.00175614	0.321178	0.318355	0.00369931	0.634985	0.00498454	2.4e-08	No	0.000341789	31.1487
Cochran's Q test
Method	Q	DF	p value
MR Egger	1.97425	3	0.577767
IVW	4.07499	4	0.395953
MR-Egger intercept
MR-Egger intercept	SE	p value
-0.0144568	0.00997443	0.243089
I^2 statistic
I^2	0.96
F statistic for the whole instrument
F statistic	40.17
MR-PRESSO global test
Global test	p value	Outlier index	Outlier test	Distortion test p value
6.19	0.44	N/A	N/A	N/A
Causal estimates
Method	SNPs (n)	Beta	SE	p value
IVW (fe)	5	0.0137721	0.0576324	0.811133
IVW (mre)	5	0.0137721	0.0581701	0.812846
MR Egger	5	0.480778	0.327322	0.238202
Weighted median	5	-0.0641826	0.0759626	0.398154
Leave one out with fixed effects IVW
SNP removed	Beta	SE	p value
rs1858242	0.0389188	0.064866	0.548514
rs26579	0.0373498	0.0652193	0.566861
rs34858520	-0.00664858	0.06485	0.918342
rs61776614	-0.030417	0.0633448	0.631098
rs6870096	0.0315576	0.0639508	0.621682
Liberal instrument, SNP- sedentary behaviour p<1E-06
SNPs identified after clumping and inclusion of proxy variants
Index	Chrom	SNP	Proxy SNP	EA	Sedentary beta	ALS beta	Sedentary EAF	ALS EAF	ALS SE	ALS p value	Sedentary SE	Sedentary p value	Removed during harmonisation	PVE	F statistic
1	1	rs10916119	N/A	G	0.0339619	-0.00102798	0.824318	0.68332	0.0037272	0.782699	0.00664394	3.2e-07	No	0.000286725	26.129
2	18	rs1187244	N/A	T	0.0256008	-0.000645804	0.701578	0.701705	0.0037315	0.862598	0.00511057	5.5e-07	No	0.000275364	25.0934
3	1	rs17379561	N/A	A	-0.0352295	0.00498541	0.85962	0.859479	0.00493378	0.312272	0.00666367	1.2e-07	No	0.000306698	27.9497
4	2	rs17408272	N/A	G	0.0261682	0.000642028	0.744701	0.738241	0.00388813	0.868846	0.00532604	9e-07	No	0.000264899	24.1395
5	3	rs17790917	N/A	A	-0.0302228	-0.00653734	0.794046	0.79445	0.00425283	0.124251	0.0057557	1.5e-07	No	0.00030255	27.5716
6	3	rs1858242	N/A	A	0.0312653	-0.00251648	0.259055	0.259547	0.00392648	0.521588	0.00530407	3.8e-09	No	0.000381241	34.7455
7	5	rs25981	N/A	G	0.0277534	0.00437017	0.531029	0.527828	0.00346714	0.207506	0.00466676	2.7e-09	Yes	0.000388052	35.3664
8	5	rs26579	N/A	G	0.0283637	-0.00199251	0.415156	0.417889	0.00349206	0.568283	0.00476402	2.6e-09	No	0.000388925	35.446
9	7	rs34858520	N/A	A	0.0275598	0.00249406	0.558059	0.557206	0.00346431	0.471567	0.00469869	4.5e-09	No	0.000377478	34.4024
10	3	rs34910	N/A	T	0.0267306	-0.00433776	0.722328	0.718522	0.0038087	0.254742	0.00521478	3e-07	No	0.000288322	26.2746
11	2	rs4953413	N/A	T	0.0250103	-0.00346914	0.39311	0.403732	0.00350755	0.322639	0.0047902	1.8e-07	No	0.000299128	27.2597
12	17	rs57521363	N/A	A	0.0240542	-0.00616982	0.631121	0.623532	0.00352891	0.0804013	0.00484469	6.9e-07	No	0.000270514	24.6514
13	1	rs61776614	N/A	C	0.0497396	0.011249	0.924545	0.923015	0.00690745	0.103413	0.0090537	3.9e-08	No	0.000331181	30.1816
14	5	rs6870096	N/A	C	-0.0278195	0.00175614	0.321178	0.318355	0.00369931	0.634985	0.00498454	2.4e-08	No	0.000341789	31.1487
15	21	rs714167	N/A	T	0.0651325	0.00779841	0.966567	0.965987	0.00948878	0.411159	0.0129326	4.7e-07	No	0.000278329	25.3636
16	4	rs731069	N/A	A	-0.0241294	0.00260613	0.53814	0.528164	0.00342533	0.446751	0.00465507	2.2e-07	No	0.000294829	26.8678
17	16	rs75779711	N/A	C	-0.0355875	0.00698203	0.84815	0.820821	0.00500066	0.162648	0.00689779	2.5e-07	No	0.000292083	26.6174
Cochran's Q test
Method	Q	DF	p value
MR Egger	11.4775	14	0.648182
IVW	15.0579	15	0.447258
MR-Egger intercept test
Egger intercept	SE	p value
-0.00928141	0.00490516	0.079333
I^2 statistic
I^2	0.96
F statistic for the whole instrument
F statistic	30.9
MR-PRESSO global test
Global test	p value	Outlier index	Outlier test	Distortion test p value
16.99	0.49	N/A	N/A	N/A
Causal estimates
Method	Total SNPs	Beta	SE	p value
IVW (fe)	16	-0.0359578	0.0338662	0.288344
IVW (mre)	16	-0.0359578	0.0339315	0.289272
MR Egger	16	0.271347	0.165902	0.124201
Weighted median	16	-0.0650534	0.0477686	0.173246
Leave one out with fixed effects IVW
SNP removed	Beta	SE	p value
rs10916119	-0.0365566	0.0356038	0.304533
rs1187244	-0.0365703	0.0348191	0.293583
rs17379561	-0.0294019	0.0349021	0.399558
rs17408272	-0.0392728	0.0347818	0.258848
rs17790917	-0.0514679	0.0348918	0.140193
rs1858242	-0.0324657	0.0351691	0.355939
rs26579	-0.0331508	0.0352251	0.346646
rs34858520	-0.045855	0.0351666	0.192255
rs34910	-0.0283944	0.0348654	0.415416
rs4953413	-0.0295952	0.034899	0.396426
rs57521363	-0.0235441	0.0348063	0.498766
rs61776614	-0.0525317	0.0349205	0.132499
rs6870096	-0.0340734	0.035021	0.330582
rs714167	-0.0448518	0.0348201	0.197711
rs731069	-0.0316098	0.0348732	0.364713
rs75779711	-0.0260764	0.0348948	0.454892

## Sheet: 8. SSOE & BF%
Supplementary Table 8: Supplementary content relating to the MR analysis of the SSOE - body fat percentage relationship.
Key: SNP = single nucleotide polymorphism, PVE = proportion of variance explained, SE = standard error, EA=effect allele, EAF = effect allele frequency , ALS = amyotrophic lateral sclerosis , SSOE = strenuous sport or other exercise, , EdA = educational attainment, BF% = body fat percentage, Chrom = chromosome, IVW = Inverse variance weighted, DF = degrees of freedom, fe = fixed effects, mre = mu…
Conservative instrument, SNP-SSOE p<5E-08
SNPs identified after clumping and inclusion of proxy variants
Index	Chrom	SNP	Proxy SNP	EA	SSOE beta	BF% beta	SSOE EAF	BF% EAF	BF% SE	BF% p value	SSOE SE	SSOE p value	Removed during harmonisation	PVE	F statistic
1	6	rs10946808	N/A	A	-0.00770783	0.0175	0.727074	0.6725	0.005	0.0004507	0.00126135	9.9e-10	No	0.000370624	37.3409
2	1	rs1200154	rs1200159	T	-0.00606727	0.0019	0.408615	0.4165	0.0047	0.6879	0.00114341	1.1e-07	No	0.000279488	28.1562
3	6	rs1265178	N/A	G	0.00731312	0.0006	0.762259	0.7952	0.0067	0.9286	0.00132256	3.2e-08	No	0.00030349	30.575
4	5	rs159544	rs173946	T	-0.00696501	0.0031	0.605281	0.5996	0.0056	0.5799	0.00115057	1.4e-09	No	0.000363715	36.6445
5	14	rs75930676	rs17767761	C	-0.0150927	-0.0193	0.952789	0.9599	0.0172	0.2618	0.00276972	5.1e-08	No	0.000294738	29.693
6	2	rs288070	N/A	G	-0.0105989	-0.0161	0.901751	0.8817	0.0869	0.853	0.00188621	1.9e-08	No	0.000313406	31.5742
7	13	rs4411372	N/A	T	-0.00702379	0.0126	0.719773	0.723	0.0059	0.03271	0.00125228	2e-08	No	0.000312253	31.458
8	5	rs4865667	N/A	C	0.00661328	-0.0052	0.612527	0.6136	0.0055	0.3444	0.00115524	1e-08	No	0.000325274	32.7703
9	3	rs7627864	N/A	C	0.00655321	-0.0144	0.568579	0.6103	0.0056	0.01013	0.0011344	7.6e-09	Yes	0.000331233	33.3708
10	19	rs111901094	rs8182472	T	0.00579291	0.0039	0.878888	0.8785	0.007	0.5734	0.00172413	0.00078	No	0.000112074	11.2887
11	6	rs896302	N/A	C	0.00701349	-0.0095	0.286792	0.2862	0.006	0.1133	0.00124452	1.7e-08	No	0.000315231	31.7582
12	17	rs166840	rs9914273	T	0.00727026	-0.0032	0.595149	0.6128	0.0047	0.4984	0.00114775	2.4e-10	No	0.00039823	40.1233
Cochran's Q test
Method	Q	DF	p value
MR Egger	13.4343	9	0.143921
IVW	13.6738	10	0.188399
MR-Egger intercept test
Egger intercept	SE	p value
-0.00608448	0.0151898	0.698084
I^2 statistic
I^2	0.97
F statistic for the whole instrument
F statistic	108.7
MR-PRESSO global test
Global test	p value	Outlier index	Outlier test	Distortion test p value
17.22	0.191	N/A	N/A	N/A
Causal estimates
Method	SNPs (n)	Beta	SE	p value
IVW (fe)	11	-0.781478	0.259298	0.00257983
IVW (mre)	11	-0.781478	0.30321	0.00995616
MR Egger	11	0.0706494	2.15079	0.974513
Weighted median	11	-0.443902	0.371573	0.232221
Weighted mode	11	0.49013	0.518166	0.366497
MR RAPS	11	0.700654	0.339006	0.0387538
Leave one out with fixed effects IVW
SNP removed	Beta	SE	p value
rs10946808	-0.498333	0.282881	0.0781305
rs1200159	-0.840572	0.275172	0.00225274
rs1265178	-0.856673	0.270352	0.00153108
rs173946	-0.820527	0.273935	0.00274144
rs17767761	-0.89396	0.266283	0.000787411
rs288070	-0.783781	0.259428	0.00251785
rs4411372	-0.674845	0.272612	0.0133057
rs4865667	-0.780959	0.272902	0.00421393
rs8182472	-0.851696	0.265483	0.00133613
rs896302	-0.723507	0.272098	0.00783744
rs9914273	-0.84692	0.283066	0.00277202
Liberal instrument, SNP-SSOE p<1E-06
SNPs identified after clumping and inclusion of proxy variants
Index	Chrom	SNP	Proxy SNP	EA	SSOE beta	BF% beta	SSOE EAF	BF% EAF	BF% SE	BF% p value	SSOE SE	SSOE p value	Removed during harmonisation	PVE	F statistic
1	7	rs62472745	rs10225928	A	0.00668779	0.0009	0.198792	0.2368	0.0067	0.8931	0.00140793	2e-06	No	0.000223979	22.5629
2	6	rs10946808	N/A	A	-0.00770783	0.0175	0.727074	0.6725	0.005	0.0004507	0.00126135	9.9e-10	No	0.000370624	37.3409
3	10	rs11000785	N/A	T	0.00642634	0.0125	0.283577	0.2991	0.0296	0.6728	0.00124743	2.6e-07	No	0.00026344	26.5391
4	1	rs11210230	N/A	T	-0.00913447	0.0022	0.880667	0.8791	0.0088	0.8026	0.00172972	1.3e-07	No	0.000276819	27.8873
5	14	rs11625806	N/A	G	-0.00568205	-0.0014	0.592194	0.6153	0.0055	0.7991	0.00114382	6.8e-07	No	0.000244957	24.6766
6	5	rs13180692	rs11954477	G	-0.00558659	-0.0001	0.546236	0.536	0.0053	0.9849	0.00113046	7.7e-07	No	0.000242426	24.4216
7	1	rs1200154	rs1200159	T	-0.00606727	0.0019	0.408615	0.4165	0.0047	0.6879	0.00114341	1.1e-07	No	0.000279488	28.1562
8	5	rs35786746	rs12187632	G	0.00711641	0.0107	0.813796	0.8249	0.0071	0.1318	0.00144203	8e-07	No	0.000241752	24.3537
9	6	rs1265178	N/A	G	0.00731312	0.0006	0.762259	0.7952	0.0067	0.9286	0.00132256	3.2e-08	No	0.00030349	30.575
10	12	rs12821008	N/A	C	-0.00600346	-0.0037	0.593936	0.5967	0.0056	0.5088	0.0011449	1.6e-07	No	0.00027293	27.4954
11	6	rs13207819	rs62422094	G	-0.0066718	0.0098	0.764767	0.7652	0.0065	0.1316	0.00132751	5e-07	No	0.000250728	25.2582
12	11	rs551243	rs1625595	C	0.00594027	-0.0015	0.531861	0.5033	0.0057	0.7924	0.00112657	1.3e-07	No	0.00027598	27.8027
13	5	rs159544	rs173946	T	-0.00696501	0.0031	0.605281	0.5996	0.0056	0.5799	0.00115057	1.4e-09	No	0.000363715	36.6445
14	14	rs75930676	rs17767761	C	-0.0150927	-0.0193	0.952789	0.9599	0.0172	0.2618	0.00276972	5.1e-08	No	0.000294738	29.693
15	11	rs547118	rs1786438	T	0.00562321	-0.0118	0.436504	0.4173	0.0054	0.02888	0.00113299	6.9e-07	No	0.000244519	24.6325
16	18	rs1788826	N/A	G	-0.00584329	0.0171	0.346506	0.3401	0.0057	0.0027	0.00118182	7.6e-07	No	0.000242666	24.4458
17	9	rs11143585	rs1932202	C	0.0066614	-0.0054	0.751574	0.7626	0.0068	0.4271	0.0013103	3.7e-07	No	0.000256554	25.8453
18	20	rs4811141	rs2143625	C	-0.00804134	0.0177	0.127407	0.1346	0.0081	0.02888	0.00167868	1.7e-06	No	0.000227784	22.9463
19	10	rs2148201	N/A	G	-0.0057716	-0.001	0.508461	0.5291	0.0056	0.8583	0.00113981	4.1e-07	No	0.000254518	25.64
20	17	rs216211	N/A	A	0.00655794	0.0035	0.247826	0.2598	0.0317	0.9121	0.00130105	4.6e-07	No	0.000252196	25.4061
21	12	rs2238046	N/A	A	-0.00570521	0.007	0.611591	0.6238	0.0056	0.2113	0.00115247	7.4e-07	No	0.000243265	24.5062
22	7	rs246743	N/A	T	0.00794536	-0.008	0.146864	0.1562	0.0086	0.3523	0.00158674	5.5e-07	No	0.000248891	25.073
23	15	rs2470893	N/A	C	0.00649502	-0.0001	0.669958	0.6931	0.0055	0.9828	0.00119498	5.5e-08	No	0.000293234	29.5414
24	3	rs9881048	rs2668196	A	-0.00702307	-0.0115	0.191621	0.2019	0.0078	0.1404	0.00142989	9e-07	No	0.000239467	24.1235
25	8	rs2725370	rs2725371	A	-0.00650869	0.0012	0.303904	0.2839	0.0181	0.9471	0.0012253	1.1e-07	No	0.00028008	28.2159
26	2	rs2871340	N/A	G	-0.00599341	0.0108	0.502517	0.5085	0.0054	0.0455	0.00112903	1.1e-07	No	0.000279716	28.1792
27	2	rs288070	N/A	G	-0.0105989	-0.0161	0.901751	0.8817	0.0869	0.853	0.00188621	1.9e-08	No	0.000313406	31.5742
28	3	rs336620	rs400432	A	0.00620873	-0.0162	0.300847	0.3262	0.0057	0.004482	0.0012242	3.9e-07	No	0.000255324	25.7213
29	2	rs4084828	N/A	C	-0.00579925	-0.0055	0.463065	0.4664	0.0071	0.4385	0.0011495	4.5e-07	No	0.000252649	25.4517
30	13	rs4411372	N/A	T	-0.00702379	0.0126	0.719773	0.723	0.0059	0.03271	0.00125228	2e-08	No	0.000312253	31.458
31	20	rs118165004	rs4809388	C	0.00649324	-0.0003	0.83044	0.8312	0.0082	0.9708	0.0014972	1.4e-05	No	0.000186717	18.8085
32	5	rs4865667	N/A	C	0.00661328	-0.0052	0.612527	0.6136	0.0055	0.3444	0.00115524	1e-08	No	0.000325274	32.7703
33	14	rs11628052	rs4900442	C	-0.00548107	-0.0008	0.538501	0.5244	0.0057	0.8884	0.00112952	1.2e-06	No	0.000233745	23.5469
34	10	rs577525	N/A	T	0.00582528	-0.0062	0.437329	0.4675	0.0054	0.2509	0.00113316	2.7e-07	No	0.000262324	26.4267
35	4	rs2749778	rs6819202	G	0.00605599	-0.0062	0.404438	0.3867	0.0055	0.2596	0.00114874	1.4e-07	No	0.000275873	27.7919
36	8	rs75276987	rs7002919	C	-0.00968451	-0.0033	0.917756	0.92	0.0103	0.7487	0.00205369	2.4e-06	No	0.000220745	22.237
37	9	rs7031064	N/A	A	-0.00571103	0.0147	0.516948	0.5399	0.0055	0.007524	0.00112437	3.8e-07	No	0.000256095	25.7989
38	9	rs7034243	N/A	A	-0.00630163	0.0041	0.658564	0.6473	0.0058	0.4796	0.00118375	1e-07	No	0.000281297	28.3385
39	1	rs705692	N/A	C	-0.00915615	-0.0014	0.108431	0.1137	0.0088	0.8736	0.00183825	6.3e-07	No	0.00024627	24.8089
40	3	rs7627864	N/A	C	0.00655321	-0.0144	0.568579	0.6103	0.0056	0.01013	0.0011344	7.6e-09	Yes	0.000331233	33.3708
41	6	rs763187	N/A	A	-0.0077302	0.0034	0.17061	0.1654	0.0079	0.6669	0.00151815	3.5e-07	No	0.00025736	25.9265
42	6	rs7740107	N/A	T	-0.00635852	0.006	0.263907	0.2602	0.0062	0.3332	0.00127466	6.1e-07	No	0.000247012	24.8837
43	4	rs795973	rs795980	A	-0.00586851	0.0069	0.668421	0.6659	0.005	0.1679	0.00120132	1e-06	No	0.000236885	23.8633
44	19	rs111901094	rs8182472	T	0.00579291	0.0039	0.878888	0.8785	0.007	0.5734	0.00172413	0.00078	No	0.000112074	11.2887
45	6	rs896302	N/A	C	0.00701349	-0.0095	0.286792	0.2862	0.006	0.1133	0.00124452	1.7e-08	No	0.000315231	31.7582
46	7	rs9177	N/A	A	0.00572906	0.0009	0.510091	0.5419	0.0063	0.8913	0.00113597	4.6e-07	No	0.000252479	25.4346
47	22	rs9604803	N/A	C	0.00592645	-0.0023	0.670659	0.6636	0.0057	0.6866	0.00120065	8e-07	No	0.000241854	24.3639
48	17	rs9903845	N/A	C	0.00594159	0.0015	0.672774	0.6939	0.0059	0.7993	0.00119965	7.3e-07	No	0.000243496	24.5294
49	17	rs166840	rs9914273	T	0.00727026	-0.0032	0.595149	0.6128	0.0047	0.4984	0.00114775	2.4e-10	No	0.00039823	40.1233
50	18	rs8093216	rs9954933	C	-0.00553764	0	0.651983	0.6474	0.0057	1	0.00118722	3.1e-06	No	0.000215971	21.756
Cochran's Q test
Method	Q	DF	p value
MR Egger	56.1502	47	0.169424
IVW	56.9422	48	0.176559
MR-Egger intercept
Egger intercept	SE	p value
-0.0055382	0.00680201	0.419637
I^2 statistic
I^2	0.96
F statistic for the whole instrument
F statistic	93.46
MR-PRESSO global test
Global test	p value	Outlier index	Outlier test	Distortion test p value
59.65	0.18	N/A	N/A	N/A
Causal estimates
Method	Total SNPs	Beta	SE	p value
IVW (fe)	49	-0.644727	0.139524	3.82089e-06
IVW (mre)	49	-0.644727	0.151966	2.20969e-05
MR Egger	49	0.200629	1.04941	0.849205
Weighted median	49	-0.439953	0.205114	0.0319593
Weighted mode	49	0.178799	0.381329	0.641275
MR-RAPS	49	-0.592394	0.167902	0.00041836
Leave one out with fixed effects IVW
SNP removed	Beta	SE	p value
rs10225928	-0.660141	0.140897	2.796e-06
rs10946808	-0.565871	0.142868	7.47003e-05
rs11000785	-0.647105	0.139588	3.55535e-06
rs11210230	-0.65338	0.141011	3.59466e-06
rs11625806	-0.663635	0.140997	2.51712e-06
rs11954477	-0.659376	0.141058	2.94672e-06
rs1200159	-0.655844	0.141844	3.76956e-06
rs12187632	-0.687579	0.140909	1.06301e-06
rs1265178	-0.661983	0.141171	2.74235e-06
rs12821008	-0.673586	0.141112	1.81121e-06
rs13207819	-0.62747	0.140977	8.55293e-06
rs1625595	-0.653198	0.141023	3.62401e-06
rs173946	-0.650926	0.141674	4.33705e-06
rs17767761	-0.673997	0.140582	1.63211e-06
rs1786438	-0.613378	0.141021	1.36411e-05
rs1788826	-0.597073	0.140974	2.28199e-05
rs1932202	-0.641568	0.140846	5.23599e-06
rs2143625	-0.614282	0.140882	1.29916e-05
rs2148201	-0.661999	0.14099	2.6612e-06
rs216211	-0.64571	0.139582	3.72779e-06
rs2238046	-0.63272	0.140956	7.16278e-06
rs246743	-0.638608	0.140698	5.65614e-06
rs2470893	-0.662289	0.141458	2.84245e-06
rs2668196	-0.681322	0.140638	1.26935e-06
rs2725371	-0.645889	0.1397	3.77517e-06
rs2871340	-0.616293	0.141228	1.27809e-05
rs288070	-0.645354	0.139544	3.7511e-06
rs400432	-0.59828	0.141164	2.25328e-05
rs4084828	-0.66569	0.140439	2.13658e-06
rs4411372	-0.612123	0.14149	1.51656e-05
rs4809388	-0.652123	0.140384	3.39597e-06
rs4865667	-0.640627	0.14153	5.99875e-06
rs4900442	-0.65922	0.140797	2.84013e-06
rs577525	-0.635001	0.141132	6.81647e-06
rs6819202	-0.635564	0.141201	6.75874e-06
rs7002919	-0.661984	0.140741	2.55645e-06
rs7031064	-0.603365	0.141012	1.87887e-05
rs7034243	-0.644588	0.141155	4.95913e-06
rs705692	-0.661898	0.141018	2.68291e-06
rs763187	-0.648618	0.140843	4.11955e-06
rs7740107	-0.638479	0.140975	5.92564e-06
rs795980	-0.630093	0.141434	8.38743e-06
rs8182472	-0.662535	0.140464	2.39615e-06
rs896302	-0.625331	0.141418	9.785e-06
rs9177	-0.657846	0.140661	2.91361e-06
rs9604803	-0.650244	0.141016	4.00474e-06
rs9903845	-0.662796	0.140922	2.5602e-06
rs9914273	-0.654722	0.142892	4.60689e-06
rs9954933	-0.656795	0.140824	3.10211e-06
Leave one out with multiplicative random effects IVW
SNP removed	Beta	SE	p value
rs10225928	-0.660141	0.154243	1.86992e-05
rs10946808	-0.565871	0.147882	0.000129978
rs11000785	-0.647105	0.153217	2.40585e-05
rs11210230	-0.65338	0.154966	2.48356e-05
rs11625806	-0.663635	0.154011	1.63985e-05
rs11954477	-0.659376	0.154581	1.99395e-05
rs1200159	-0.655844	0.155868	2.57984e-05
rs12187632	-0.687579	0.148518	3.6638e-06
rs1265178	-0.661983	0.154505	1.83118e-05
rs12821008	-0.673586	0.152751	1.03508e-05
rs13207819	-0.62747	0.154175	4.70418e-05
rs1625595	-0.653198	0.154991	2.5041e-05
rs173946	-0.650926	0.155853	2.9598e-05
rs17767761	-0.673997	0.150757	7.79488e-06
rs1786438	-0.613378	0.151997	5.4495e-05
rs1788826	-0.597073	0.147363	5.08426e-05
rs1932202	-0.641568	0.154992	3.48283e-05
rs2143625	-0.614282	0.151718	5.14742e-05
rs2148201	-0.661999	0.154195	1.76068e-05
rs216211	-0.64571	0.153558	2.61091e-05
rs2238046	-0.63272	0.15466	4.29419e-05
rs246743	-0.638608	0.154711	3.66346e-05
rs2470893	-0.662289	0.154924	1.912e-05
rs2668196	-0.681322	0.148855	4.71479e-06
rs2725371	-0.645889	0.153731	2.65233e-05
rs2871340	-0.616293	0.153125	5.70283e-05
rs288070	-0.645354	0.153502	2.62013e-05
rs400432	-0.59828	0.148847	5.83371e-05
rs4084828	-0.66569	0.152235	1.22671e-05
rs4411372	-0.612123	0.153083	6.37081e-05
rs4809388	-0.652123	0.154211	2.34976e-05
rs4865667	-0.640627	0.155741	3.89862e-05
rs4900442	-0.65922	0.154172	1.90389e-05
rs577525	-0.635001	0.155057	4.21694e-05
rs6819202	-0.635564	0.155175	4.20751e-05
rs7002919	-0.661984	0.15372	1.65912e-05
rs7031064	-0.603365	0.149521	5.45262e-05
rs7034243	-0.644588	0.15537	3.34309e-05
rs705692	-0.661898	0.154256	1.77953e-05
rs763187	-0.648618	0.15497	2.84603e-05
rs7740107	-0.638479	0.15504	3.81918e-05
rs795980	-0.630093	0.155129	4.87088e-05
rs8182472	-0.662535	0.152963	1.48193e-05
rs896302	-0.625331	0.154689	5.28808e-05
rs9177	-0.657846	0.154089	1.96121e-05
rs9604803	-0.650244	0.155117	2.76553e-05
rs9903845	-0.662796	0.153974	1.67298e-05
rs9914273	-0.654722	0.157136	3.09176e-05
rs9954933	-0.656795	0.15446	2.11675e-05

## Sheet: 9. BF% & ALS
SupplementaryTable 9: Supplementary content relating to the MR analysis of the body fat percentage - ALS relationship.
Key: SNP = single nucleotide polymorphism, PVE = proportion of variance explained, SE = standard error, EA=effect allele, EAF = effect allele frequency , ALS = amyotrophic lateral sclerosis , SSOE = strenuous sport or other exercise, , EdA = educational attainment, BF% = body fat percentage, Chrom = chromosome, IVW = Inverse variance weighted, DF = degrees of freedom, fe = fixed effects, mre = mu…
Conservative instrument, SNP-BF% p<5E-08
SNPs identified after clumping and inclusion of proxy variants
Index	Chrom	SNP	Proxy SNP	EA	BF% beta	ALS beta	BF% EAF	ALS EAF	ALS SE	ALS p value	BF% SE	BF% p value	Removed during harmonisation	PVE	F statistic
1	16	rs1558902	N/A	A	0.051	-0.002308	0.4041	0.406087	0.00349477	0.508987	0.0047	3.794e-27	No	0.00116772	117.743
2	2	rs2943652	N/A	T	-0.0335	-0.00812425	0.6401	0.63037	0.00355469	0.0222832	0.0047	1.534e-12	No	0.000504169	50.8025
3	16	rs4788099	N/A	A	-0.0269	0.000112037	0.6174	0.616034	0.00353238	0.974698	0.0047	1.211e-08	No	0.000325139	32.7567
4	18	rs6567160	N/A	T	-0.0341	-0.00526367	0.75	0.757873	0.0040042	0.188665	0.0053	1.333e-10	No	0.000410847	41.395
5	2	rs6738627	N/A	A	0.0304	-0.00526836	0.37	0.36746	0.00354622	0.137378	0.0052	5.679e-09	No	0.00033923	34.1768
6	2	rs6755502	N/A	T	-0.0392	0.00228258	0.1685	0.175977	0.00450729	0.612562	0.0061	1.412e-10	No	0.00040986	41.2956
7	19	rs6857	N/A	T	-0.048	0.00611514	0.1609	0.161705	0.00472903	0.195974	0.0083	6.842e-09	No	0.000331958	33.444
8	13	rs693839	N/A	T	-0.0283	-0.000809125	0.6803	0.690625	0.00372314	0.827956	0.0049	6.562e-09	No	0.000331084	33.3559
9	17	rs9906944	N/A	T	-0.0333	0.00727855	0.3276	0.326353	0.00369904	0.0491041	0.006	2.857e-08	No	0.000305742	30.8019
Cochran's Q
Method	Q	DF	p value
MR Egger	14.2599	7	0.0467475
IVW	14.7741	8	0.0636888
MR-Egger intercept
Egger intercept	SE	p value
0.00413167	0.00822326	0.630777
I^2 statistic
I^2	0.98
F statistic for the whole instrument
F statistic	44.94
MR-PRESSO global test
Global test	p value	Outlier index	Outlier test	Distortion test p value
18.34	0.07	N/A	N/A	N/A
Causal estimates
Method	SNPs (n)	Beta	SE	p value
IVW (fe)	9	-0.0285115	0.0348523	0.41332
IVE (mre)	9	-0.0285115	0.0473628	0.547187
MR Egger	9	-0.139314	0.22607	0.557235
Weighted median	9	-0.0474436	0.049014	0.333064
Leave one out with fixed effects IVW
SNP removed	Beta	SE	p value
rs1558902	-0.0226689	0.0404789	0.575468
rs2943652	-0.061286	0.0368994	0.0967348
rs4788099	-0.0303564	0.0361487	0.40104
rs6567160	-0.0461773	0.0364969	0.205786
rs6738627	-0.0143201	0.0365203	0.694975
rs6755502	-0.0255049	0.0365728	0.48557
rs6857	-0.0143665	0.0372616	0.699825
rs693839	-0.0328214	0.0361436	0.363834
rs9906944	-0.00775865	0.0367057	0.832595
Liberal instrument, SNP-BF% p<1E-06
SNPs identified after clumping and inclusion of proxy variants
Index	Chrom	SNP	Proxy SNP	EA	BF% beta	ALS beta	BF% EAF	ALS EAF	ALS SE	ALS p value	BF% SE	BF% p value	Removed during harmonisation	PVE	F statistic
1	4	rs10938397	N/A	A	-0.0249	-0.00660368	0.5715	0.573905	0.0034834	0.0579917	0.0047	1.359e-07	No	0.000278602	28.0669
2	20	rs1206773	N/A	A	0.0281	-0.00433015	0.2493	0.258668	0.00393114	0.270679	0.0053	1.363e-07	No	0.000279024	28.1094
3	1	rs1278664	N/A	T	-0.0276	-0.0039338	0.2198	0.219058	0.00412931	0.340767	0.0056	9.178e-07	No	0.000241123	24.2903
4	16	rs1558902	N/A	A	0.051	-0.002308	0.4041	0.406087	0.00349477	0.508987	0.0047	3.794e-27	No	0.00116772	117.743
5	1	rs1780050	N/A	A	0.0251	-0.00291919	0.5871	0.579055	0.00346805	0.399935	0.0048	1.485e-07	No	0.000271424	27.3436
6	2	rs2943652	N/A	T	-0.0335	-0.00812425	0.6401	0.63037	0.00355469	0.0222832	0.0047	1.534e-12	No	0.000504169	50.8025
7	22	rs3761445	N/A	A	-0.0244	0.00734615	0.5871	0.591984	0.00348416	0.034993	0.0047	1.748e-07	No	0.000267528	26.951
8	16	rs4788099	N/A	A	-0.0269	0.000112037	0.6174	0.616034	0.00353238	0.974698	0.0047	1.211e-08	No	0.000325139	32.7567
9	18	rs6567160	N/A	T	-0.0341	-0.00526367	0.75	0.757873	0.0040042	0.188665	0.0053	1.333e-10	No	0.000410847	41.395
10	2	rs6738627	N/A	A	0.0304	-0.00526836	0.37	0.36746	0.00354622	0.137378	0.0052	5.679e-09	No	0.00033923	34.1768
11	2	rs6755502	N/A	T	-0.0392	0.00228258	0.1685	0.175977	0.00450729	0.612562	0.0061	1.412e-10	No	0.00040986	41.2956
12	19	rs6857	N/A	T	-0.048	0.00611514	0.1609	0.161705	0.00472903	0.195974	0.0083	6.842e-09	No	0.000331958	33.444
13	13	rs693839	N/A	T	-0.0283	-0.000809125	0.6803	0.690625	0.00372314	0.827956	0.0049	6.562e-09	No	0.000331084	33.3559
14	12	rs7133378	N/A	A	0.0262	-0.00116413	0.3175	0.330937	0.00365737	0.75026	0.0051	2.309e-07	No	0.000261969	26.3909
15	17	rs9906944	N/A	T	-0.0333	0.00727855	0.3276	0.326353	0.00369904	0.0491041	0.006	2.857e-08	No	0.000305742	30.8019
16	1	rs990871	N/A	T	0.026	-0.000311386	0.6187	0.610354	0.00353503	0.929808	0.0048	5.873e-08	No	0.000291232	29.3397
Cochran's Q test
Method	Q	DF	p value
MR Egger	25.2202	14	0.0324551
IVW	25.3677	15	0.0452178
MR-Egger intercept test
Egger intercept	SE	p value
0.00150414	0.00525553	0.778915
I^2 statistic
I^2	0.97
F statistic for the whole instrument
F statistic	37.79
MR-PRESSO global test
Global test	p value	Outlier index	Outlier test	Distortion test p value
28.68	0.04	None identified.	None identified.	N/A
Causal estimates
Method	Total SNPs	Beta	SE	p value
IVW (fe)	16	-0.0299185	0.0291486	0.304697
IVW (mre)	16	-0.0299185	0.0379065	0.429953
MR Egger	16	-0.0755467	0.164157	0.652432
Weighted median	16	-0.0452457	0.0443746	0.307904
Leave one out with multiplicative random effects IVW
SNP removed	Beta	SE	p value
rs10938397	-0.0433126	0.0362524	0.232185
rs1206773	-0.024283	0.0394607	0.53831
rs1278664	-0.0367225	0.0388994	0.345151
rs1558902	-0.0265305	0.0433025	0.54009
rs1780050	-0.0258949	0.0398153	0.51545
rs2943652	-0.0521545	0.0346002	0.131721
rs3761445	-0.0181284	0.0369891	0.624063
rs4788099	-0.0312532	0.0402087	0.436997
rs6567160	-0.0420191	0.0383522	0.273249
rs6738627	-0.0203697	0.0392142	0.603449
rs6755502	-0.0279742	0.0405101	0.489849
rs6857	-0.0205672	0.0401978	0.608897
rs693839	-0.032939	0.0400716	0.411075
rs7133378	-0.0292568	0.0401124	0.465774
rs9906944	-0.0159676	0.0380984	0.675132
rs990871	-0.0307829	0.0401565	0.443335

[truncated: 3 more sheets: 10. EdA & ALS, 11. Exercise enriched pathways , 12. ALS genes in exercise]
